# Supplementary material for: Genetics Modulate Gray Matter Variation Beyond Disease Burden in Prodromal Huntington’s Disease
Source: Front Neurol. 2018 Mar 29;9:190. doi: 10.3389/fneur.2018.00190 (PMC5884935; doi:10.3389/fneur.2018.00190)
Supplement: Supplementary file 2 [file table_1.xlsx]

## Sheet: SNPs in the_HD pathway
Chr.	SNP	Chromosome position(hg19)	Allele A	Allele B	Gene
1	kgp1106575	1709119	A	G	GNB1
1	kgp290942	1712428	C	A	GNB2
1	rs16825336	1745726	A	G	GNB3
1	kgp6527512	2031342	G	A	PRKCZ
1	kgp9879961	2036597	C	A	PRKCZ
1	kgp2038149	2038824	G	A	PRKCZ
1	kgp4235338	2051493	G	A	PRKCZ
1	kgp10835945	2058783	A	G	PRKCZ
1	rs3128296	2068906	C	A	PRKCZ
1	rs3753242	2069681	A	G	PRKCZ
1	kgp4610295	2110848	C	A	PRKCZ
1	kgp8360114	2114271	A	G	PRKCZ
1	rs2503701	2121118	G	A	PRKCZ
1	rs11587479	7823085	C	A	VAMP3
1	rs707455	7825311	A	G	VAMP4
1	rs2153733	7830262	G	A	VAMP5
1	rs707458	7832212	G	A	VAMP6
1	rs2071987	7834026	A	G	VAMP7
1	rs697673	7837842	A	G	VAMP8
1	kgp7300451	7841290	A	C	VAMP9
1	rs228729	7845695	A	G	VAMP10
1	rs7518793	9711487	G	A	PIK3CD
1	kgp9804075	9716125	A	G	PIK3CD
1	kgp4966384	9720496	A	G	PIK3CD
1	rs6671868	9729599	A	G	PIK3CD
1	rs6677649	9746248	G	A	PIK3CD
1	kgp5134927	9759390	A	G	PIK3CD
1	rs12075554	9767817	A	G	PIK3CD
1	rs6541017	9771564	G	A	PIK3CD
1	rs11589267	9782556	A	G	PIK3CD
1	kgp5385444	11166073	A	G	MTOR
1	rs28991014	11255238	G	A	MTOR
1	kgp5144057	11310456	A	G	MTOR
1	rs6685648	15825195	G	A	CASP9
1	rs1052576	15832543	A	G	CASP9
1	rs12569079	16124438	A	G	UQCRHL
1	kgp6541810	16126026	C	A	UQCRHL
1	rs978528	17349798	G	A	SDHB
1	rs7550829	17357577	A	G	SDHB
1	kgp5445761	17371586	G	A	SDHB
1	rs2295060	17376790	G	A	SDHB
1	rs10157828	17394613	A	G	SDHB
1	rs695161	32743866	G	A	HDAC1
1	kgp5702632	32757253	G	A	HDAC1
1	kgp4718496	39496541	A	G	NDUFS5
1	rs10888650	39507161	G	A	NDUFS5
1	kgp10775700	46495434	A	G	PIK3R3
1	rs1052607	46499526	G	A	PIK3R3
1	rs1768808	46503217	G	A	PIK3R3
1	kgp8893344	46541679	C	A	PIK3R3
1	rs1085243	46544768	A	G	PIK3R3
1	rs1707302	46600917	A	G	PIK3R3
1	rs785475	46609736	G	A	PIK3R3
1	kgp10378328	46612106	G	A	PIK3R3
1	kgp7999900	46767176	A	G	UQCRH
1	rs2760488	59231953	A	C	JUN
1	kgp6915997	59244919	A	G	JUN
1	kgp10808700	59250452	A	G	JUN
1	rs7546055	68158951	C	A	GNG12
1	kgp8061943	68161919	A	G	GNG12
1	rs506731	68167935	G	A	GNG12
1	kgp3858998	68186437	A	G	GNG12
1	rs12121525	68223227	A	G	GNG12
1	kgp11913075	68225671	A	G	GNG12
1	kgp8154543	68250254	C	A	GNG12
1	rs12036392	68250352	G	A	GNG12
1	rs17130310	68279010	A	G	GNG12
1	rs10493754	84977773	G	A	GNG12
1	rs629001	109838918	G	A	SORT1
1	rs3850615	109839738	A	C	SORT1
1	kgp8602485	109839896	A	G	SORT1
1	kgp3037881	109839954	C	G	SORT1
1	kgp12375133	109843775	A	G	SORT1
1	kgp2106454	109845100	A	C	SORT1
1	rs413582	109851126	A	G	SORT1
1	kgp11487362	109894693	G	A	SORT1
1	rs11581665	109910013	A	G	SORT1
1	kgp5424920	109931990	G	A	SORT1
1	kgp4131656	111983152	G	A	ATP5F1
1	rs12045175	112009195	G	A	ATP5F1
1	rs2982742	115818779	C	A	NGF
1	rs1474798	115818944	G	A	NGF
1	kgp8343518	115831783	A	G	NGF
1	rs910330	115835500	A	C	NGF
1	rs2856813	115837919	G	A	NGF
1	kgp7070350	115839778	G	A	NGF
1	rs6686615	115845046	A	G	NGF
1	rs12058927	115846221	A	G	NGF
1	rs10858072	115847392	A	G	NGF
1	rs6537860	115856344	A	G	NGF
1	kgp643742	115858538	A	G	NGF
1	rs4565713	115869499	G	A	NGF
1	kgp1150436	115872266	C	A	NGF
1	rs4320778	115874931	A	G	NGF
1	rs11102929	115876503	A	G	NGF
1	kgp12186963	115876618	C	A	NGF
1	kgp5946143	115877076	G	A	NGF
1	rs17033706	115877624	A	G	NGF
1	rs17540656	115880132	G	A	NGF
1	kgp11096573	115880675	C	A	NGF
1	kgp2952894	115893687	A	G	NGF
1	kgp3936882	153932270	A	G	CREB3L4
1	kgp11141278	156817944	A	G	NTRK1
1	kgp666590	156818448	G	A	NTRK1
1	rs4661063	156824801	A	G	NTRK1
1	rs6334	156846233	A	G	NTRK1
1	kgp3468817	156848946	A	C	NTRK1
1	kgp7885085	156850112	A	C	NTRK1
1	kgp3714406	160145707	A	G	CASQ1
1	rs6693877	160146790	A	C	CASQ1
1	rs1935306	160152057	G	A	CASQ1
1	kgp11753277	160156027	G	C	CASQ1
1	kgp8561732	160157328	A	G	CASQ1
1	rs11265352	160159090	A	G	CASQ1
1	rs659235	160159156	A	G	CASQ1
1	kgp3880369	160165095	C	A	CASQ1
1	rs6697826	160166235	G	A	CASQ1
1	rs4575098	161155392	A	G	NDUFS2
1	kgp5324547	161160872	G	A	NDUFS2
1	kgp4584351	161161284	G	C	NDUFS2
1	rs4656993	161176137	A	G	NDUFS2
1	rs3924264	161178684	G	A	NDUFS2
1	rs4656994	161179877	A	G	NDUFS2
1	rs1136224	161184097	G	A	NDUFS2
1	rs11587213	161184875	G	A	NDUFS2
1	rs12094497	161186303	A	G	NDUFS2
1	rs4489574	161189713	A	G	NDUFS2
1	kgp7653541	161192316	A	G	NDUFS2
1	kgp4811707	161269415	A	G	SDHC
1	kgp7019675	161272526	A	G	SDHC
1	kgp5312202	161276376	A	G	SDHC
1	kgp3248596	161278720	G	C	SDHC
1	kgp11254859	161282384	G	A	SDHC
1	kgp8960061	161299612	G	A	SDHC
1	kgp2511688	161329682	A	G	SDHC
1	rs12129787	161492587	A	G	HSPA6
1	rs2099684	161500130	G	A	HSPA6
1	kgp11646331	161501445	A	T	HSPA6
1	kgp5099518	161502849	G	A	HSPA6
1	rs10753195	171797731	C	A	DNM3
1	kgp6636342	171805322	G	A	DNM3
1	kgp11789872	171805624	A	G	DNM3
1	rs2294723	171808405	A	C	DNM3
1	kgp7415423	171859438	G	A	DNM3
1	rs4916239	171870596	A	G	DNM3
1	kgp8564034	171877511	A	G	DNM3
1	rs6425479	171881168	A	G	DNM3
1	kgp4614018	171884170	G	A	DNM3
1	kgp2760966	171885229	C	A	DNM3
1	rs6673646	171897198	A	G	DNM3
1	rs12028426	171927696	A	G	DNM3
1	rs2180748	171947018	A	C	DNM3
1	kgp8896066	171947316	A	C	DNM3
1	rs2208370	171955331	A	G	DNM3
1	kgp8818705	171979984	A	G	DNM3
1	kgp12306035	172012557	G	A	DNM3
1	kgp970709	172013991	A	C	DNM3
1	rs6425638	172069641	A	G	DNM3
1	rs1475230	172128536	A	G	DNM3
1	kgp11424976	172132708	G	C	DNM3
1	kgp10916605	172135653	G	A	DNM3
1	rs17277295	172181377	G	A	DNM3
1	kgp4222448	172187403	A	G	DNM3
1	kgp11351324	172187474	G	A	DNM3
1	kgp4676482	172187819	G	A	DNM3
1	kgp7166436	172188072	C	A	DNM3
1	rs2421992	172241251	G	A	DNM3
1	rs2586393	172256116	A	G	DNM3
1	rs10752932	172267554	A	G	DNM3
1	kgp4203700	172277925	A	G	DNM3
1	kgp5516261	172300688	C	A	DNM3
1	kgp2816441	172301412	A	C	DNM3
1	kgp7863655	172302258	A	G	DNM3
1	rs911713	172302544	C	A	DNM3
1	kgp7397596	172302877	G	A	DNM3
1	rs10911603	172303509	C	A	DNM3
1	rs9425291	172312769	A	G	DNM3
1	kgp5749155	172332188	A	G	DNM3
1	rs1023479	172355132	G	A	DNM3
1	kgp1108643	172364712	G	A	DNM3
1	rs9425596	172369347	A	G	DNM3
1	rs17369331	172370049	A	G	DNM3
1	kgp8625729	172374744	A	C	DNM3
1	rs10489282	172377046	A	G	DNM3
1	rs16844417	172377745	A	G	DNM3
1	kgp8565071	172389295	C	A	DNM3
1	rs12061474	204389314	A	G	PIK3C2B
1	rs4951373	204392257	A	G	PIK3C2B
1	rs3747636	204403659	G	A	PIK3C2B
1	rs12031854	204404363	G	A	PIK3C2B
1	kgp10504854	204434438	A	G	PIK3C2B
1	kgp6891547	204440097	A	G	PIK3C2B
1	kgp12081643	204448062	G	C	PIK3C2B
1	rs11240748	204453320	A	G	PIK3C2B
1	rs12118279	211432029	G	A	RCOR3
1	rs6540679	211491152	A	G	RCOR3
1	kgp7709899	223701476	A	C	CAPN8
1	kgp11228888	223712019	A	G	CAPN8
1	kgp7647868	223712514	A	G	CAPN8
1	kgp5313282	223712863	A	C	CAPN8
1	kgp10564659	223713531	A	G	CAPN8
1	kgp8768506	223718651	G	A	CAPN8
1	rs3890758	223798234	G	A	CAPN8
1	kgp5320826	223799540	C	A	CAPN8
1	kgp7672338	223810984	T	A	CAPN8
1	kgp10293201	223824658	G	A	CAPN8
1	kgp5927181	223828832	A	G	CAPN8
1	kgp191332	223836237	A	G	CAPN8
1	rs1573980	223839376	C	A	CAPN8
1	rs1419308	223847496	G	A	CAPN8
1	kgp11859519	223850633	C	G	CAPN8
1	rs10916078	223857726	G	A	CAPN8
1	rs3738383	223905532	G	A	CAPN2
1	rs12080565	223905833	A	G	CAPN2
1	rs6674492	223906113	G	A	CAPN2
1	rs12754142	223929086	G	A	CAPN2
1	rs1153968	223938565	C	A	CAPN2
1	kgp10289854	223938818	A	G	CAPN2
1	kgp5148662	223948840	G	A	CAPN2
1	kgp8884836	223951254	A	G	CAPN2
1	rs1222154	223953405	G	A	CAPN2
1	rs1222153	223953470	A	G	CAPN2
1	kgp2484791	223967512	G	A	CAPN2
1	kgp11196264	223970745	A	C	CAPN2
1	kgp10835536	230868652	G	A	CAPN9
1	kgp2358805	230875135	A	G	CAPN9
1	kgp11805794	230875647	G	A	CAPN9
1	rs16852515	230877144	C	A	CAPN9
1	kgp8375771	230878488	G	A	CAPN9
1	rs17787522	230880755	A	G	CAPN9
1	rs16852535	230881658	A	G	CAPN9
1	kgp2164668	230885009	A	G	CAPN9
1	kgp839120	230885399	C	A	CAPN9
1	kgp4476480	230886155	A	G	CAPN9
1	rs6698654	230893608	A	G	CAPN9
1	kgp6896224	230894458	A	C	CAPN9
1	rs28359608	230895340	A	C	CAPN9
1	rs7515210	230896093	A	G	CAPN9
1	rs3790960	230898955	G	A	CAPN9
1	rs12027189	230903006	A	G	CAPN9
1	kgp7351124	230907053	A	G	CAPN9
1	rs7553239	230917513	G	A	CAPN9
1	rs12038826	230922951	G	A	CAPN9
1	rs2282321	230928351	A	G	CAPN9
1	kgp977898	230928512	G	C	CAPN9
1	kgp6454047	230929405	G	A	CAPN9
1	rs4477283	230932442	A	G	CAPN9
1	rs6667160	230936770	A	G	CAPN9
1	kgp9886570	230947140	A	G	CAPN9
1	rs12746334	235708538	G	A	GNG4
1	rs6429146	235710276	C	A	GNG4
1	rs12756717	235714162	A	G	GNG4
1	rs14326	235715523	A	G	GNG4
1	kgp1491854	235718699	G	A	GNG4
1	kgp1198205	235718781	A	G	GNG4
1	rs488618	235728896	G	A	GNG4
1	kgp2001893	235734611	A	G	GNG4
1	kgp11792389	235745103	C	G	GNG4
1	kgp6577557	235754088	A	G	GNG4
1	rs10926189	235760817	A	G	GNG4
1	kgp8782574	235762345	G	A	GNG4
1	kgp10823379	235767611	G	A	GNG4
1	kgp1009200	235771151	G	A	GNG4
1	kgp8245222	235771589	G	A	GNG4
1	kgp1704569	235779172	A	G	GNG4
1	rs6429206	235790922	C	A	GNG4
1	kgp9533415	235798483	G	A	GNG4
1	kgp8634138	235810838	A	G	GNG4
1	kgp6483079	235811238	A	G	GNG4
1	rs10159416	235814507	A	G	GNG4
1	rs3754230	235826583	A	G	GNG4
1	rs3819013	235827443	A	G	GNG4
1	rs9428576	243662027	G	A	AKT3
1	kgp2540816	243662087	G	C	AKT3
1	kgp4939424	243664642	G	A	AKT3
1	kgp5869538	243703179	G	A	AKT3
1	rs1121276	243710407	G	A	AKT3
1	kgp2839059	243809488	A	G	AKT3
1	kgp1106444	243832560	G	A	AKT3
1	kgp7658137	243835186	G	A	AKT3
1	kgp9472874	243933803	G	A	AKT3
2	kgp4553262	37466887	G	A	PRKD3
2	rs11897101	37473585	G	A	PRKD3
2	kgp11621563	37502056	G	A	PRKD3
2	kgp4681044	37506664	A	G	PRKD3
2	rs6544066	37543371	G	A	PRKD3
2	kgp8556883	39209241	G	A	SOS1
2	kgp5825883	39288183	A	G	SOS1
2	kgp7297556	39310659	A	G	SOS1
2	kgp4599419	39352401	A	G	SOS1
2	rs17389715	42578071	G	A	COX7A2L
2	kgp12066129	42603220	G	A	COX7A2L
2	rs11896740	45864672	A	C	PRKCE
2	kgp8691239	45867430	G	A	PRKCE
2	kgp9094744	45874779	A	G	PRKCE
2	rs6722418	45875839	C	A	PRKCE
2	kgp90061	45883451	G	A	PRKCE
2	kgp3605194	45884565	A	C	PRKCE
2	kgp1661233	45885802	G	A	PRKCE
2	kgp9478244	45896437	C	A	PRKCE
2	rs585156	45901755	G	A	PRKCE
2	kgp9670447	45904420	G	A	PRKCE
2	rs12185636	45908637	G	A	PRKCE
2	rs2285024	45910616	A	G	PRKCE
2	rs506134	45910950	A	G	PRKCE
2	kgp803221	45912624	A	C	PRKCE
2	kgp1213116	45915064	A	G	PRKCE
2	rs645565	45919058	A	G	PRKCE
2	kgp470318	45932046	G	A	PRKCE
2	rs13007813	45939907	G	A	PRKCE
2	kgp11781606	45944529	G	A	PRKCE
2	rs6725257	45946800	A	G	PRKCE
2	rs7577664	45950270	G	A	PRKCE
2	rs10201978	45958251	G	A	PRKCE
2	kgp2054837	45958430	G	A	PRKCE
2	kgp6091368	45962554	G	A	PRKCE
2	rs952331	45966098	G	A	PRKCE
2	rs7424090	45968987	A	G	PRKCE
2	kgp5092407	45972195	A	G	PRKCE
2	kgp12309273	45974326	A	G	PRKCE
2	kgp3309565	45976297	C	A	PRKCE
2	kgp11501074	45976672	C	G	PRKCE
2	rs6757543	45977472	C	A	PRKCE
2	rs11125031	45977576	G	A	PRKCE
2	rs940052	45981142	A	G	PRKCE
2	kgp8832942	45982925	A	C	PRKCE
2	kgp1424704	45985859	G	A	PRKCE
2	kgp500835	45987840	A	G	PRKCE
2	rs7582320	45989023	G	A	PRKCE
2	kgp6298553	45992857	G	A	PRKCE
2	kgp7013449	45997744	A	C	PRKCE
2	rs4446102	45997867	G	A	PRKCE
2	kgp11170394	45999988	A	G	PRKCE
2	rs4264601	46009085	G	A	PRKCE
2	kgp11760260	46015635	G	A	PRKCE
2	rs7558342	46015851	C	A	PRKCE
2	kgp7462872	46015927	G	A	PRKCE
2	kgp1335828	46019081	A	G	PRKCE
2	rs4952774	46021381	A	C	PRKCE
2	rs12472172	46023916	A	G	PRKCE
2	kgp9480034	46033664	A	G	PRKCE
2	kgp1276017	46033719	A	G	PRKCE
2	kgp9804171	46033907	A	G	PRKCE
2	kgp2454193	46038547	C	A	PRKCE
2	rs4618101	46038721	G	A	PRKCE
2	kgp11410616	46039889	A	G	PRKCE
2	kgp10443091	46040237	A	G	PRKCE
2	rs4953262	46040793	A	G	PRKCE
2	kgp4249896	46043532	C	A	PRKCE
2	kgp8520979	46044878	A	G	PRKCE
2	rs7596891	46045583	A	G	PRKCE
2	rs935672	46045959	A	G	PRKCE
2	kgp11988635	46047365	G	A	PRKCE
2	kgp8954374	46047806	A	G	PRKCE
2	rs11125034	46049445	A	G	PRKCE
2	rs7559522	46050036	A	G	PRKCE
2	kgp4836554	46050621	G	A	PRKCE
2	kgp12372746	46055357	C	A	PRKCE
2	kgp1080582	46065031	G	A	PRKCE
2	kgp8350070	46069488	A	C	PRKCE
2	rs10166692	46077038	G	A	PRKCE
2	kgp10242370	46077212	A	C	PRKCE
2	rs6756452	46077503	A	G	PRKCE
2	kgp10494554	46077919	G	A	PRKCE
2	kgp2134827	46080086	G	A	PRKCE
2	rs4953274	46082995	A	G	PRKCE
2	rs4953276	46083842	A	C	PRKCE
2	rs1947195	46085325	A	G	PRKCE
2	rs4953277	46087256	A	G	PRKCE
2	rs10179520	46091060	A	G	PRKCE
2	kgp4010576	46091458	C	G	PRKCE
2	kgp3194804	46092091	A	C	PRKCE
2	kgp11536975	46094370	A	G	PRKCE
2	rs11125038	46096456	A	G	PRKCE
2	rs11125039	46096684	G	A	PRKCE
2	rs1966813	46097897	C	A	PRKCE
2	rs7585985	46098608	G	A	PRKCE
2	kgp7042208	46099511	C	G	PRKCE
2	rs2122110	46100254	A	G	PRKCE
2	kgp2784001	46100830	A	G	PRKCE
2	kgp3193777	46100960	G	A	PRKCE
2	kgp1010206	46121660	A	G	PRKCE
2	kgp10104390	46122875	C	A	PRKCE
2	rs10201568	46125865	G	A	PRKCE
2	kgp5212403	46128458	A	C	PRKCE
2	kgp8249297	46130456	C	A	PRKCE
2	kgp6073153	46133910	G	A	PRKCE
2	rs1868389	46137869	A	G	PRKCE
2	kgp12347624	46155171	G	A	PRKCE
2	rs10206343	46165972	G	A	PRKCE
2	rs2711299	46171117	A	G	PRKCE
2	kgp6659290	46174736	A	G	PRKCE
2	rs11903566	46175313	A	G	PRKCE
2	rs6750700	46176403	C	A	PRKCE
2	rs6751349	46176962	A	C	PRKCE
2	rs2711293	46180993	A	C	PRKCE
2	kgp940057	46182635	A	G	PRKCE
2	rs2711305	46183424	C	A	PRKCE
2	kgp2270609	46185154	A	G	PRKCE
2	kgp9793379	46188486	G	A	PRKCE
2	rs4953292	46191983	A	G	PRKCE
2	rs6715568	46192231	G	A	PRKCE
2	rs7607360	46194334	G	A	PRKCE
2	rs6751933	46199886	A	G	PRKCE
2	rs13396424	46205039	C	A	PRKCE
2	kgp11007885	46212204	G	A	PRKCE
2	rs2245633	46217331	A	G	PRKCE
2	rs3738901	46240240	G	A	PRKCE
2	kgp971679	46254691	A	G	PRKCE
2	rs1009399	46267270	G	A	PRKCE
2	kgp8924550	46277923	G	A	PRKCE
2	kgp6545586	46281043	G	A	PRKCE
2	rs6751805	46287743	G	A	PRKCE
2	kgp3075481	46293153	C	G	PRKCE
2	rs12712962	46294811	G	A	PRKCE
2	kgp11749745	46296443	A	G	PRKCE
2	rs6742625	46297842	A	C	PRKCE
2	rs6742737	46297914	A	G	PRKCE
2	kgp2621577	46299113	A	G	PRKCE
2	kgp5635427	46299679	A	G	PRKCE
2	kgp10965588	46299693	A	G	PRKCE
2	kgp11609955	46302159	A	G	PRKCE
2	kgp7246990	46303813	G	A	PRKCE
2	rs11125048	46311301	A	G	PRKCE
2	kgp3585314	46311960	C	A	PRKCE
2	kgp3853572	46312143	C	A	PRKCE
2	kgp1970616	46312318	A	G	PRKCE
2	kgp12030083	46312461	G	A	PRKCE
2	kgp11091616	46314302	G	A	PRKCE
2	kgp3495897	46324681	G	A	PRKCE
2	rs3768757	46324866	G	A	PRKCE
2	rs10865212	46336974	C	A	PRKCE
2	kgp691876	46337781	A	C	PRKCE
2	kgp4018939	46342422	G	A	PRKCE
2	kgp7351776	46345978	G	A	PRKCE
2	kgp4142715	46358535	G	A	PRKCE
2	kgp4493925	46358886	G	C	PRKCE
2	kgp4703675	46361255	C	A	PRKCE
2	kgp10635274	46363477	A	G	PRKCE
2	rs6724315	46363699	G	A	PRKCE
2	rs4952803	46368296	G	A	PRKCE
2	kgp4263941	46370102	G	A	PRKCE
2	kgp11047067	46372174	A	G	PRKCE
2	rs4953320	46374529	G	A	PRKCE
2	kgp2206220	46380645	A	G	PRKCE
2	rs2278775	46387621	G	A	PRKCE
2	kgp8492976	46388934	A	C	PRKCE
2	rs3820729	46392775	A	G	PRKCE
2	kgp9980433	46405834	G	A	PRKCE
2	rs281467	46407694	A	C	PRKCE
2	kgp5807641	46408421	C	G	PRKCE
2	rs281507	46411420	A	G	PRKCE
2	kgp8983670	46421122	C	A	PRKCE
2	rs281493	46423054	C	A	PRKCE
2	rs882586	46424401	C	A	PRKCE
2	kgp11904299	46425121	G	A	PRKCE
2	rs12621370	46426788	A	G	PRKCE
2	rs17034764	46427875	A	G	PRKCE
2	kgp8117388	46429278	G	A	PRKCE
2	kgp816409	128600514	G	A	POLR2D
2	kgp8151224	128601766	A	G	POLR2D
2	rs17614941	172541378	A	G	DYNC1I2
2	kgp8296504	172560836	A	C	DYNC1I2
2	kgp2736722	172595690	G	A	DYNC1I2
2	kgp14334558	172605541	A	G	DYNC1I2
2	kgp2451935	175943281	G	A	ATF2
2	kgp3634171	175943424	G	A	ATF2
2	kgp11272264	175960100	G	C	ATF2
2	kgp14883515	176001673	C	A	ATF2
2	rs10497434	176015840	G	A	ATF2
2	rs13006117	176037482	A	G	ATF2	ATP5G3
2	kgp3569539	176043097	G	A	ATP5G3
2	rs1982235	176047906	A	C	ATP5G3
2	kgp1104501	182555564	G	A	NEUROD1
2	rs1517354	191815866	C	A	GLS
2	kgp4578969	191818065	A	G	GLS
2	rs3771300	191835596	C	A	GLS
2	rs16824035	191837634	A	G	GLS
2	kgp691174	202035064	G	A	CASP10
2	kgp9184771	202039776	C	G	CASP10
2	kgp8664709	202043743	A	G	CASP10
2	rs12613347	202055312	A	G	CASP10
2	rs3731714	202060820	A	G	CASP10
2	kgp9868963	202074098	A	G	CASP10
2	kgp2827147	202086665	A	G	CASP10
2	rs3769825	202111380	A	G	CASP8
2	rs11899004	202114026	A	G	CASP8
2	kgp140673	202118936	A	G	CASP8
2	rs13402616	202119767	G	A	CASP8
2	kgp8518750	202138400	A	C	CASP8
2	kgp10783113	202151746	G	A	CASP8
2	rs700636	202153252	A	C	CASP8
2	rs17468277	202154200	A	G	CASP8
2	kgp11952476	206999339	G	A	NDUFS1
2	kgp9343641	207029430	A	G	NDUFS1
2	kgp7488313	207030489	A	G	NDUFS1
2	kgp507746	207033306	A	G	NDUFS1
2	rs2253206	208391978	A	G	CREB1
2	kgp12471410	239955936	G	A	HDAC4
2	kgp6702185	239958853	G	A	HDAC4
2	kgp4269735	239959269	C	A	HDAC4
2	rs1470603	239961615	A	G	HDAC4
2	rs11124179	239964748	G	A	HDAC4
2	kgp1083752	239967915	C	A	HDAC4
2	rs895808	239970360	C	A	HDAC4
2	kgp2065122	239976072	A	G	HDAC4
2	rs4852013	239983350	A	G	HDAC4
2	kgp1341372	239994222	A	G	HDAC4
2	kgp10506758	240000793	G	A	HDAC4
2	kgp4622652	240001532	A	C	HDAC4
2	kgp5886999	240003870	A	G	HDAC4
2	kgp4923425	240004124	C	A	HDAC4
2	kgp3017467	240004961	A	G	HDAC4
2	kgp5175615	240008830	A	G	HDAC4
2	kgp9424165	240016029	G	A	HDAC4
2	rs2291188	240016177	G	A	HDAC4
2	kgp7742749	240020717	C	A	HDAC4
2	kgp1003498	240023075	A	G	HDAC4
2	kgp9332979	240028397	G	A	HDAC4
2	rs3791424	240038996	G	A	HDAC4
2	rs3791428	240040446	A	G	HDAC4
2	kgp7841330	240042254	A	C	HDAC4
2	kgp8049054	240044687	G	A	HDAC4
2	kgp9917346	240047216	A	C	HDAC4
2	rs2898716	240048911	A	C	HDAC4
2	kgp1212181	240049051	G	A	HDAC4
2	kgp1301938	240051965	A	G	HDAC4
2	rs12469994	240053966	A	G	HDAC4
2	rs3791474	240060488	A	G	HDAC4
2	rs3791476	240061735	A	G	HDAC4
2	kgp11284438	240067704	G	A	HDAC4
2	kgp1653444	240071245	G	A	HDAC4
2	rs3828219	240086416	A	G	HDAC4
2	kgp1196021	240086462	A	G	HDAC4
2	rs3791536	240101713	A	G	HDAC4
2	rs506324	240104346	A	G	HDAC4
2	rs753302	240114137	G	A	HDAC4
2	kgp6463763	240135652	A	G	HDAC4
2	kgp4691416	240141440	A	G	HDAC4
2	kgp5070224	240142766	G	A	HDAC4
2	kgp5513028	240146278	A	G	HDAC4
2	kgp10846019	240146546	A	G	HDAC4
2	kgp7391956	240147102	G	A	HDAC4
2	rs291335	240147847	A	G	HDAC4
2	rs7573680	240169077	A	G	HDAC4
2	kgp3638832	240189432	A	G	HDAC4
2	rs6705378	240193889	G	A	HDAC4
2	kgp6404930	240214397	A	G	HDAC4
2	kgp3280379	240226642	A	C	HDAC4
2	rs6543523	240228263	G	A	HDAC4
2	kgp9450864	240240205	G	A	HDAC4
2	kgp5389318	240246040	A	G	HDAC4
2	kgp2662132	240257958	G	A	HDAC4
2	kgp1138721	240277938	A	G	HDAC4
2	kgp5723500	240282022	A	G	HDAC4
2	rs2411843	240294969	A	C	HDAC4
2	kgp8928636	240298328	A	G	HDAC4
2	kgp594660	240299216	G	A	HDAC4
2	kgp10672100	240303312	G	A	HDAC4
2	kgp4241083	240303402	A	G	HDAC4
2	kgp7665477	240305406	A	C	HDAC4
2	kgp8900463	240307517	G	A	HDAC4
2	kgp194225	240309425	A	G	HDAC4
2	kgp10655931	240317260	A	G	HDAC4
2	kgp2477745	240323661	C	A	HDAC4
2	rs843458	240327863	C	A	HDAC4
2	rs843451	240330994	G	A	HDAC4
2	rs4854069	240898578	G	A	NDUFA10
2	kgp1717887	240929789	A	G	NDUFA10
2	rs4149549	240931266	A	G	NDUFA10
2	kgp3925278	240943466	G	A	NDUFA10
2	kgp2861198	240954916	A	C	NDUFA10
2	rs2083411	240961728	A	G	NDUFA10
2	kgp7687936	240967312	A	G	NDUFA10
2	rs6709170	240967561	A	C	NDUFA10
2	rs874060	240971450	G	A	NDUFA10
2	rs10933554	240972120	A	G	NDUFA10
2	kgp11717831	240979700	G	A	NDUFA10
2	kgp2360147	241516094	C	G	CAPN10
2	rs3792269	241531479	G	A	CAPN10
2	kgp4780105	241533559	A	G	CAPN10
2	rs2953158	241551402	G	A	CAPN10
3	kgp527420	4532960	G	A	ITPR1
3	rs2291597	4536403	A	G	ITPR1
3	kgp12543546	4546047	C	A	ITPR1
3	kgp6516693	4552175	G	A	ITPR1
3	kgp5968445	4564512	G	A	ITPR1
3	kgp12048303	4564872	C	A	ITPR1
3	kgp7832682	4565228	G	A	ITPR1
3	rs4684418	4565456	G	A	ITPR1
3	rs304023	4566033	G	A	ITPR1
3	kgp2345500	4567138	A	C	ITPR1
3	rs6796205	4571671	C	A	ITPR1
3	kgp9956325	4573043	C	A	ITPR1
3	kgp6534209	4573754	A	G	ITPR1
3	kgp3650998	4574631	C	G	ITPR1
3	rs304051	4578306	G	A	ITPR1
3	rs6783234	4579561	A	G	ITPR1
3	rs304006	4585549	G	A	ITPR1
3	rs7616234	4588013	A	G	ITPR1
3	rs4684419	4588214	G	A	ITPR1
3	kgp11709152	4588300	A	G	ITPR1
3	kgp5788437	4589507	A	G	ITPR1
3	kgp9908435	4591148	A	G	ITPR1
3	rs6764083	4591247	G	A	ITPR1
3	kgp10268581	4593065	A	G	ITPR1
3	rs9822773	4602847	G	A	ITPR1
3	kgp356290	4606962	A	G	ITPR1
3	rs4684420	4607085	G	A	ITPR1
3	kgp12020091	4608360	G	A	ITPR1
3	kgp4739212	4609154	A	G	ITPR1
3	rs11923960	4609648	A	C	ITPR1
3	rs12488824	4613873	A	C	ITPR1
3	rs6442888	4621315	A	G	ITPR1
3	kgp328610	4624999	G	A	ITPR1
3	rs6804671	4626197	G	A	ITPR1
3	kgp11586143	4629508	C	A	ITPR1
3	kgp10335412	4635238	G	A	ITPR1
3	rs9857030	4636821	G	A	ITPR1
3	rs17041030	4637939	A	G	ITPR1
3	kgp4619515	4641530	G	A	ITPR1
3	kgp217066	4643415	C	A	ITPR1
3	kgp6543076	4644551	C	A	ITPR1
3	kgp9415723	4644672	G	A	ITPR1
3	rs6782233	4644803	G	A	ITPR1
3	rs4684427	4645916	A	C	ITPR1
3	rs2101694	4647026	C	A	ITPR1
3	kgp12419363	4648570	C	G	ITPR1
3	kgp7940123	4653615	G	A	ITPR1
3	kgp7127457	4658175	A	C	ITPR1
3	kgp9867870	4661966	A	G	ITPR1
3	kgp7589716	4662497	G	A	ITPR1
3	kgp6217423	4662711	A	C	ITPR1
3	rs931503	4664754	G	A	ITPR1
3	kgp12291327	4665334	A	C	ITPR1
3	rs2029665	4665565	A	G	ITPR1
3	kgp8888143	4681908	A	C	ITPR1
3	rs4073665	4682229	G	A	ITPR1
3	kgp194124	4682456	A	T	ITPR1
3	rs3796336	4693553	C	A	ITPR1
3	kgp12019805	4695680	A	G	ITPR1
3	rs17709863	4696646	G	A	ITPR1
3	kgp5832417	4697482	A	G	ITPR1
3	kgp12022421	4698109	C	A	ITPR1
3	kgp5239059	4703547	G	A	ITPR1
3	rs2306875	4712413	G	A	ITPR1
3	rs3804984	4716214	G	A	ITPR1
3	rs2306877	4716811	C	A	ITPR1
3	rs6786687	4721377	G	A	ITPR1
3	rs9866640	4722532	G	A	ITPR1
3	rs6773688	4724744	G	A	ITPR1
3	kgp5703212	4728104	G	A	ITPR1
3	rs11709648	4728804	G	A	ITPR1
3	kgp8282555	4743623	A	C	ITPR1
3	kgp101387	4762482	G	A	ITPR1
3	kgp8584850	4766390	A	G	ITPR1
3	kgp22834429	4769091	C	A	ITPR1
3	rs9824272	4773465	G	A	ITPR1
3	rs931389	4777544	A	G	ITPR1
3	rs13092274	4781349	A	G	ITPR1
3	rs1866999	4786040	G	A	ITPR1
3	kgp8582635	4787125	G	A	ITPR1
3	rs6786487	4789935	A	C	ITPR1
3	rs1866997	4794099	A	G	ITPR1
3	rs901849	4794380	A	G	ITPR1
3	rs6785305	4794677	A	G	ITPR1
3	kgp5598048	4794871	G	A	ITPR1
3	kgp5186147	4796205	G	A	ITPR1
3	kgp10152556	4798489	A	C	ITPR1
3	rs9831960	4802573	G	A	ITPR1
3	rs3792499	4804081	A	G	ITPR1
3	rs3805012	4807550	G	A	ITPR1
3	rs11130136	4809647	G	A	ITPR1
3	rs17041401	4809969	G	A	ITPR1
3	rs3792501	4812298	A	G	ITPR1
3	rs4684443	4818792	A	G	ITPR1
3	kgp6623367	4821019	A	G	ITPR1
3	kgp10874268	4822145	G	A	ITPR1
3	kgp7989685	4833197	G	A	ITPR1
3	rs931388	4838298	A	G	ITPR1
3	rs3805018	4838819	C	A	ITPR1
3	rs2291862	4842231	A	G	ITPR1
3	rs2291861	4842488	C	A	ITPR1
3	rs2119802	4847009	A	G	ITPR1
3	rs878135	4852734	C	A	ITPR1
3	kgp1289443	4857780	G	A	ITPR1
3	kgp1890869	4859344	G	A	ITPR1
3	rs3792511	4866320	C	A	ITPR1
3	rs2291860	4867097	G	A	ITPR1
3	kgp11110339	4867120	A	G	ITPR1
3	kgp6739948	4868958	A	G	ITPR1
3	rs7432768	4871598	C	A	ITPR1
3	kgp3866613	4872854	G	C	ITPR1
3	kgp7143760	4874976	A	G	ITPR1
3	kgp3354890	4876115	A	C	ITPR1
3	rs11711879	4876661	C	A	ITPR1
3	kgp7985070	4876672	A	G	ITPR1
3	kgp10385823	4877075	A	G	ITPR1
3	rs12493413	4877199	A	G	ITPR1
3	rs3805032	4877348	A	G	ITPR1
3	kgp10559090	4878335	A	G	ITPR1
3	kgp3012327	4878743	A	G	ITPR1
3	rs3805036	4882700	A	G	ITPR1
3	kgp5595411	4884854	A	G	ITPR1
3	rs2920499	12319058	G	A	PPARG
3	kgp9321579	12322168	C	G	PPARG
3	kgp10812404	12334991	G	A	PPARG
3	kgp7941819	12337875	A	G	PPARG
3	kgp3832323	12373324	C	A	PPARG
3	rs12497191	12390135	G	A	PPARG
3	rs17036328	12390484	G	A	PPARG
3	rs7615916	12395958	A	G	PPARG
3	kgp2754131	12396588	G	A	PPARG
3	rs4135268	12437237	C	G	PPARG
3	rs4135275	12443844	G	A	PPARG
3	rs1177809	12466490	G	A	PPARG
3	kgp10377283	12468410	A	G	PPARG
3	rs6794024	12471362	G	A	PPARG
3	rs1152001	12471862	G	A	PPARG
3	rs1152002	12471871	A	G	PPARG
3	rs3856806	12475557	A	G	PPARG
3	rs4135300	12475994	A	G	PPARG
3	kgp8956196	12477055	G	C	PPARG
3	rs9833097	12478817	A	G	PPARG
3	rs4498025	12481375	A	G	PPARG
3	rs1152004	12483104	G	A	PPARG
3	rs1152005	12483451	A	G	PPARG
3	rs4684104	12484849	A	G	PPARG
3	kgp3004831	12484928	C	A	PPARG
3	kgp4071937	12486249	G	A	PPARG
3	rs1186464	12487511	G	A	PPARG
3	rs1152008	12487612	C	A	PPARG
3	rs7618046	12488027	A	G	PPARG
3	kgp6604700	13525410	G	A	HDAC11
3	rs2597515	13527134	G	A	HDAC11
3	rs468513	13528498	A	G	HDAC11
3	rs2655226	13555665	G	A	HDAC11
3	kgp369758	13557853	A	G	HDAC11
3	rs2597520	13562685	G	A	HDAC11
3	kgp1201160	15264822	G	A	CAPN7
3	rs17539942	15276541	G	A	CAPN7
3	kgp9486626	15295234	G	A	CAPN7
3	rs2291853	15301363	G	A	CAPN7
3	rs2255532	48624611	A	G	UQCRC1
3	kgp8283217	48625266	A	G	UQCRC1
3	rs2228561	48628014	A	G	UQCRC1
3	rs3895736	48658467	A	C	UQCRC1
3	rs12163565	52430526	A	G	DNAH1
3	kgp3767709	53184574	G	A	PRKCD
3	kgp22755721	53188369	A	C	PRKCD
3	rs1483185	53199014	A	C	PRKCD
3	kgp97859	53201898	G	A	PRKCD
3	kgp5303045	53203290	A	G	PRKCD
3	kgp2295108	53204845	G	A	PRKCD
3	kgp10754093	53216692	G	A	PRKCD
3	kgp11301024	53220215	A	G	PRKCD
3	rs4687712	53241485	G	A	PRKCD
3	kgp5809023	107931913	C	A	IFT57
3	rs1289757	107937942	G	A	IFT57
3	kgp5586071	120318938	A	G	NDUFB4
3	kgp11840686	130468625	A	G	PIK3R4
3	rs16845869	130477566	C	A	PIK3R4
3	rs17548850	138372984	A	C	PIK3CB
3	kgp5463316	138395761	A	G	PIK3CB
3	rs1705589	169925664	G	A	PRKCI
3	rs1705603	169933134	A	G	PRKCI
3	kgp7861860	169966532	G	A	PRKCI
3	rs2692239	170016112	A	G	PRKCI
3	rs1997061	170032677	A	G	PRKCI
3	kgp3967491	178863628	G	A	PIK3CA
3	kgp4386541	178881517	G	A	PIK3CA
3	rs2677760	178903264	G	A	PIK3CA
3	rs2677770	178911534	C	A	PIK3CA
3	kgp8176649	178945557	A	G	PIK3CA
3	rs9838117	178952507	A	C	PIK3CA
3	kgp10721815	178965233	A	C	PIK3CA
3	rs10049286	179106847	A	C	GNB4
3	kgp1140742	179120982	A	C	GNB4
3	kgp7897199	179166084	G	A	GNB4
3	kgp10651363	179171258	G	A	GNB4
3	rs7612445	179172979	A	C	GNB4
3	rs7621173	179175597	G	A	GNB4
3	rs4855077	179180153	C	A	GNB4
3	kgp6923811	179180937	A	G	GNB4
3	kgp8655071	179331272	A	C	NDUFB5
3	kgp8392488	183890034	A	G	AP2M1
3	rs2231216	183896641	G	A	AP2M1
3	rs843367	183900338	A	G	AP2M1
3	kgp12118183	183904232	A	T	AP2M1
3	rs17774065	183907879	A	G	AP2M1
3	kgp3538495	183908761	A	G	AP2M1
3	rs16858720	184066615	G	A	POLR2H
3	rs4912540	184069654	A	G	POLR2H
3	rs2228291	184075047	G	A	POLR2H
3	rs4912486	184086969	A	G	POLR2H
3	kgp6439587	184087411	A	G	POLR2H
3	kgp9039600	184087417	A	G	POLR2H
3	rs6141	184090266	G	A	POLR2H
3	rs6142	184091149	A	C	POLR2H
3	rs10513797	184092481	A	G	POLR2H
3	rs2280740	184093527	A	G	POLR2H
3	rs885838	184096578	A	G	POLR2H
3	kgp3372260	184100338	A	G	POLR2H
4	kgp68733	3142528	A	T	HTT
4	kgp7537791	3148570	A	G	HTT
4	kgp9364530	3149016	G	A	HTT
4	rs363096	3180021	A	G	HTT
4	kgp2138401	3182568	C	A	HTT
4	kgp10337435	3189148	G	A	HTT
4	rs362303	3242307	A	G	HTT
4	kgp5027097	3247101	A	G	HTT
4	kgp256824	23781592	A	G	PPARGC1A
4	rs2932978	23781649	G	A	PPARGC1A
4	kgp1740845	23785356	A	C	PPARGC1A
4	kgp8209995	23787181	G	A	PPARGC1A
4	kgp5988940	23815681	A	G	PPARGC1A
4	kgp785362	23817807	G	A	PPARGC1A
4	rs1388332	23829314	G	A	PPARGC1A
4	rs6448226	23836653	G	A	PPARGC1A
4	rs7665116	23853011	G	A	PPARGC1A
4	kgp498664	23854149	G	C	PPARGC1A
4	kgp4421296	23854483	A	G	PPARGC1A
4	rs7437482	23855974	C	A	PPARGC1A
4	kgp8254730	23856492	G	A	PPARGC1A
4	kgp12444123	23859279	G	A	PPARGC1A
4	kgp1310330	23863213	G	A	PPARGC1A
4	kgp1366207	23865257	G	A	PPARGC1A
4	rs7656250	23866016	G	A	PPARGC1A
4	kgp669231	23867653	C	A	PPARGC1A
4	kgp2070391	23868979	G	A	PPARGC1A
4	rs4361373	23875675	G	A	PPARGC1A
4	kgp11203223	23877918	C	A	PPARGC1A
4	kgp3866057	23878838	T	A	PPARGC1A
4	rs4469064	23883796	G	A	PPARGC1A
4	rs3796407	23884711	A	G	PPARGC1A
4	rs2946385	23886323	A	C	PPARGC1A
4	kgp11188838	23888480	A	T	PPARGC1A
4	rs1878949	23895413	C	A	PPARGC1A
4	kgp8101043	23898931	G	A	PPARGC1A
4	kgp10371760	23899510	A	G	PPARGC1A
4	rs2946390	23900959	A	G	PPARGC1A
4	rs9790574	46734901	A	G	COX7B2
4	rs11945399	46750333	A	G	COX7B2
4	rs4478161	46789898	G	A	COX7B2
4	kgp301594	46825195	A	G	COX7B2
4	rs2221854	46868162	A	C	COX7B2
4	rs9291290	46878105	A	C	COX7B2
4	kgp4198285	46879804	G	A	COX7B2
4	rs1512128	46899077	A	C	COX7B2
4	rs9998008	57766052	G	A	REST
4	kgp9060241	57776515	A	G	REST
4	kgp10331354	57792078	G	A	REST
4	rs1107675	57838707	G	A	POLR2B
4	kgp1009340	57885963	G	A	POLR2B
4	kgp11131925	57895214	C	G	POLR2B
4	rs2271808	57899602	A	G	POLR2B
4	rs1277311	57902761	A	G	POLR2B
4	kgp9114190	57903948	A	C	POLR2B
4	kgp9631100	57907587	A	G	POLR2B
4	rs1277273	57909291	A	G	POLR2B
4	kgp4744833	90635286	G	A	SNCA
4	kgp4648375	90642464	T	A	SNCA
4	kgp10239416	90642531	G	A	SNCA
4	kgp305810	90681236	C	A	SNCA
4	kgp8747916	90703233	A	G	SNCA
4	rs3775439	90709741	A	G	SNCA
4	kgp5035541	90760883	G	A	SNCA
4	rs3212153	110609481	A	G	CASP6
4	rs1800627	110613658	A	G	CASP6
4	kgp5725192	110837520	G	A	EGF
4	rs2298989	110891673	G	A	EGF
4	kgp6937679	110904502	A	G	EGF
4	kgp2075439	128656054	A	G	SLC25A31
4	kgp6646231	128657969	A	G	SLC25A31
4	rs11729130	140225539	A	G	NDUFC1
4	kgp476086	140238360	A	G	NDUFC1
4	kgp5649525	141489487	G	A	UCP1
4	rs3851422	141500395	A	G	UCP1
4	kgp4786407	185538157	A	G	CASP3
4	kgp8201997	185540373	A	G	CASP3
4	kgp6655643	185550764	G	A	CASP3
4	rs4647603	185569730	A	G	CASP3
4	rs12506141	186059893	G	A	SLC25A4
4	rs13145878	186078324	A	G	SLC25A4
5	kgp1147633	220614	G	A	SDHA
5	rs11133943	246152	G	A	SDHA
5	kgp7079026	267202	T	A	SDHA
5	kgp4390469	1795979	A	G	NDUFS6
5	kgp10153562	1815606	A	G	NDUFS6
5	rs4975854	1822326	G	A	NDUFS6
5	kgp3162091	1830374	A	G	NDUFS6
5	rs6872379	52847778	G	A	NDUFS4
5	kgp2087138	52892620	A	G	NDUFS4
5	kgp12293483	52895267	A	G	NDUFS4
5	kgp1252202	52903064	G	A	NDUFS4
5	rs381575	52912891	C	A	NDUFS4
5	kgp6341225	52928392	A	G	NDUFS4
5	kgp3263763	52976955	G	C	NDUFS4
5	rs34306	67578745	A	G	PIK3R1
5	kgp6341189	67581304	A	G	PIK3R1
5	rs1550805	67583807	A	G	PIK3R1
5	kgp1843618	67585143	A	G	PIK3R1
5	rs831125	67587434	G	A	PIK3R1
5	rs1043526	67594324	G	A	PIK3R1
5	kgp3815776	67595431	A	G	PIK3R1
5	kgp2016121	67598184	A	G	PIK3R1
5	rs9291928	67608679	C	A	PIK3R1
5	kgp10597329	85902094	A	G	COX7C
5	rs17476297	85910124	G	A	COX7C
5	rs17476583	85923167	C	A	COX7C
5	kgp5958451	86636049	G	C	RASA1
5	rs2923742	86663270	G	A	RASA1
5	rs803223	132208363	G	A	UQCRQ
5	rs803220	132214931	G	A	UQCRQ
5	rs803218	132216264	G	A	UQCRQ
5	rs3088225	132387260	G	A	HSPA4
5	rs13161158	132407688	G	A	HSPA4
5	kgp1255352	132422129	A	G	HSPA4
5	kgp12084493	132423764	G	A	HSPA4
5	kgp8318947	132444128	A	G	HSPA4
5	kgp1349105	132450106	A	C	HSPA4
5	rs2112585	133303063	G	A	VDAC1
5	rs4279383	133307106	G	A	VDAC1
5	rs6878448	133324558	A	G	VDAC1
5	kgp9971631	133324644	G	A	VDAC1
5	rs17517610	133331466	A	C	VDAC1
5	rs11740501	137883734	A	G	HSPA9
5	rs12517200	140019921	G	A	NDUFA2
5	kgp4783294	140021482	A	G	NDUFA2
5	rs3844598	140992235	A	G	HDAC3
5	kgp645253	140996690	G	A	HDAC3
5	kgp1117511	141014951	A	G	HDAC3
5	rs468968	141027399	A	G	HDAC3
5	kgp3428866	141029072	A	G	HDAC3
5	rs1978708	145822073	A	G	TCERG1
5	kgp7423812	145836662	T	A	TCERG1
5	kgp8880540	145850830	A	G	TCERG1
5	kgp197244	145864077	T	A	TCERG1
5	kgp6805477	145894896	C	G	TCERG1
5	rs252160	150087245	G	A	DCTN4
5	kgp2482538	150090164	C	A	DCTN4
5	kgp4887301	150098028	A	G	DCTN4
5	rs17111302	150102244	G	A	DCTN4
5	rs3899033	175214075	A	G	CPLX2
5	rs4868535	175214770	A	G	CPLX2
5	kgp7298426	175229727	A	G	CPLX2
5	rs890736	175231206	G	A	CPLX2
5	kgp3473274	175235012	C	G	CPLX2
5	kgp7958901	175235880	A	G	CPLX2
5	kgp1922051	175239417	A	G	CPLX2
5	rs4242187	175244097	A	G	CPLX2
5	rs10476170	175247862	A	G	CPLX2
5	kgp2023692	175254406	A	C	CPLX2
5	rs17065537	175258762	G	A	CPLX2
5	rs1560036	175260372	A	G	CPLX2
5	rs10061059	175261050	A	G	CPLX2
5	rs1544923	175268492	G	A	CPLX2
5	rs10076867	175273481	A	C	CPLX2
5	rs4868538	175275598	G	A	CPLX2
5	kgp6686077	175277698	G	A	CPLX2
5	kgp4478833	175279441	A	G	CPLX2
5	rs10516132	175282343	A	G	CPLX2
5	rs17065614	175316075	G	A	CPLX2
5	kgp5764902	175318235	A	G	CPLX2
5	kgp7889803	175319736	A	G	CPLX2
5	kgp8494317	175806176	A	C	CLTB
5	kgp9427668	175811133	G	A	CLTB
5	kgp7641588	175825425	C	A	CLTB
5	kgp8602594	175835107	A	G	CLTB
5	kgp8694840	175840923	A	G	CLTB
5	kgp5813988	175841181	A	G	CLTB
5	rs7442946	175843890	G	A	CLTB
5	kgp382689	175847271	A	C	CLTB
5	kgp12514359	179648871	G	A	MAPK9
5	kgp7271786	179657184	A	G	MAPK9
5	kgp7329380	179676651	G	A	MAPK9
5	rs6863088	179679760	A	C	MAPK9
5	kgp9616308	179689289	G	A	MAPK9
5	kgp9050442	179694068	A	G	MAPK9
5	kgp5136731	179695352	C	G	MAPK9
5	rs2112593	179700603	G	A	MAPK9
5	kgp6425795	179713822	A	G	MAPK9
5	kgp2700265	179715803	G	A	MAPK9
5	kgp6960390	179720255	A	G	MAPK9
5	rs4700931	179728707	G	A	MAPK9
5	rs2770994	180663700	A	G	GNB2L1
5	kgp5002029	180685900	C	A	GNB2L1
6	rs2534796	29509698	A	G	UBD
6	rs362538	29510630	C	G	UBD
6	rs1233413	29513582	G	A	UBD
6	rs3094575	29515802	A	G	UBD
6	kgp2853984	29519173	G	A	UBD
6	rs2076485	29523952	G	A	UBD
6	rs362511	29530850	G	A	UBD
6	rs362529	29530868	A	G	UBD
6	rs459970	29531253	A	G	UBD
6	rs3117072	29534240	A	G	UBD
6	rs362510	29540745	A	G	UBD
6	rs362509	29540861	T	A	UBD
6	rs4713808	34483015	A	G	PACSIN1
6	rs3778076	34513266	A	C	PACSIN1
6	kgp8672463	34513731	A	G	PACSIN1
6	kgp11322023	34517428	G	A	PACSIN1
6	kgp10424115	44121216	G	A	CAPN11
6	rs9369461	44138947	C	A	CAPN11
6	kgp11242808	44140396	A	G	CAPN11
6	kgp4544926	44141685	G	C	CAPN11
6	kgp1727962	44141732	G	C	CAPN11
6	kgp7558962	44142810	G	A	CAPN11
6	rs6925778	44144798	A	G	CAPN11
6	kgp4746140	44147821	G	A	CAPN11
6	kgp10275038	44149113	G	A	CAPN11
6	kgp4859630	44150285	A	G	CAPN11
6	kgp12506514	44151765	A	G	CAPN11
6	kgp9782613	44151804	G	C	CAPN11
6	kgp2215745	44154325	A	G	CAPN11
6	rs9462975	44160786	C	A	CAPN11
6	kgp11556804	44166399	G	A	CAPN11
6	kgp2455199	114263881	C	G	HDAC2
6	kgp5070802	114269542	G	C	HDAC2
6	kgp17020668	114304540	T	A	HDAC2
6	kgp220420	134276190	G	A	TBPL1
6	rs2076583	134304023	G	A	TBPL1
6	rs229908	134317730	G	A	TBPL1
6	kgp11841608	134317921	G	A	TBPL1
6	rs229906	134318961	G	A	TBPL1
6	kgp8650831	134320488	A	G	TBPL1
6	kgp11940443	134477013	G	A	SGK1
6	kgp2947943	134477654	G	A	SGK1
6	kgp11377596	134486904	G	A	SGK1
6	kgp9279580	134487668	G	A	SGK1
6	kgp5221288	134487694	A	G	SGK1
6	rs1057293	134493397	A	G	SGK1
6	rs1743966	134493947	G	A	SGK1
6	kgp86221	134504579	G	A	SGK1
6	kgp3422931	146378166	G	A	GRM1
6	kgp9159748	146448749	A	G	GRM1
6	kgp6000721	146502457	G	A	GRM1
6	kgp4947235	146502935	A	C	GRM1
6	rs1555084	146620665	G	A	GRM1
6	rs10872587	146665424	G	A	GRM1
6	rs1983634	146665616	G	A	GRM1
6	rs1983635	146665672	G	A	GRM1
6	rs56566	146669045	G	A	GRM1
6	rs362871	146672103	A	G	GRM1
6	rs2268661	146672674	A	G	GRM1
6	rs362840	146679840	G	A	GRM1
6	kgp8130902	146680316	T	A	GRM1
6	rs362848	146682485	G	A	GRM1
6	kgp304700	146710584	C	G	GRM1
6	kgp10633600	146738459	G	A	GRM1
6	rs2024589	146743903	A	C	GRM1
6	rs5746136	160103084	A	G	SOD2
6	kgp435123	160116563	G	A	SOD2
6	kgp1594981	160116640	A	G	SOD2
6	kgp6570498	170863906	A	G	TBP
6	kgp3497585	170866985	A	G	TBP
6	rs1042327	170878793	G	A	TBP
7	kgp413752	10957548	A	G	NDUFA4
7	rs17163764	10957672	G	A	NDUFA4
7	kgp259518	10977321	G	A	NDUFA4
7	kgp7370789	10980625	C	A	NDUFA4
7	kgp2845103	10980750	A	G	NDUFA4
7	rs218970	10986944	G	A	NDUFA4
7	kgp1355874	18548419	G	A	HDAC9
7	kgp6653491	18568627	A	G	HDAC9
7	kgp4530227	18581195	G	A	HDAC9
7	kgp3065586	18600298	G	A	HDAC9
7	kgp9937966	18609060	A	C	HDAC9
7	kgp9082844	18616374	A	G	HDAC9
7	rs1726597	18621630	G	A	HDAC9
7	rs2073974	18624800	A	G	HDAC9
7	rs2695027	18631680	A	G	HDAC9
7	kgp11220313	18633033	G	A	HDAC9
7	kgp8819217	18633770	A	C	HDAC9
7	rs3814991	18634903	G	A	HDAC9
7	rs2695026	18635619	A	G	HDAC9
7	rs801511	18644442	G	A	HDAC9
7	kgp3918471	18645628	C	G	HDAC9
7	rs1726599	18648426	A	C	HDAC9
7	rs1554774	18661409	G	A	HDAC9
7	rs6963748	18666217	A	G	HDAC9
7	kgp12151	18672481	A	T	HDAC9
7	kgp389679	18674435	A	G	HDAC9
7	rs2519890	18679534	A	G	HDAC9
7	kgp11120448	18681050	A	C	HDAC9
7	rs4141402	18681740	A	G	HDAC9
7	rs3801983	18683672	G	A	HDAC9
7	kgp11736903	25163744	C	A	CYCS
7	kgp2644997	25177062	A	G	CYCS
7	rs177495	28325424	A	G	CREB5
7	kgp3374810	28328975	G	A	CREB5
7	rs849322	28331586	A	G	CREB5
7	kgp635815	28332358	A	G	CREB5
7	kgp11067675	28332401	A	G	CREB5
7	kgp12181124	28334211	A	G	CREB5
7	kgp5457161	28340264	A	G	CREB5
7	kgp11116023	28358685	G	A	CREB5
7	kgp3423984	28358695	A	G	CREB5
7	kgp4618302	28359075	G	A	CREB5
7	rs6973453	28360334	G	A	CREB5
7	kgp6553608	28360735	G	A	CREB5
7	kgp6273913	28362519	G	A	CREB5
7	rs12673465	28372747	A	G	CREB5
7	kgp462553	28389218	G	A	CREB5
7	kgp4231501	28391091	G	A	CREB5
7	kgp8451449	28398012	A	G	CREB5
7	kgp10246095	28400196	A	G	CREB5
7	kgp9311588	28403450	A	G	CREB5
7	kgp2480773	28408149	G	A	CREB5
7	rs10254657	28408294	A	G	CREB5
7	rs6953524	28408943	G	A	CREB5
7	rs1811248	28421036	C	A	CREB5
7	rs887620	28421983	A	G	CREB5
7	rs887623	28422134	G	A	CREB5
7	kgp9130714	28422378	A	G	CREB5
7	kgp10274401	28422790	G	A	CREB5
7	rs7794304	28428391	G	A	CREB5
7	rs6952227	28430358	A	G	CREB5
7	rs42695	28430860	A	G	CREB5
7	kgp10614451	28434992	A	G	CREB5
7	kgp3144611	28436655	C	A	CREB5
7	kgp4377215	28444119	G	A	CREB5
7	kgp12222340	28444466	C	A	CREB5
7	kgp1872918	28445612	G	A	CREB5
7	kgp7157849	28448387	G	A	CREB5
7	kgp2416611	28448448	A	G	CREB5
7	kgp2414560	28455719	A	G	CREB5
7	kgp239143	28464270	A	C	CREB5
7	rs17156685	28465434	G	A	CREB5
7	rs2391665	28468319	G	A	CREB5
7	kgp376731	28483754	G	A	CREB5
7	rs17156694	28484955	G	A	CREB5
7	kgp7480677	28485002	C	G	CREB5
7	kgp3082559	28489747	G	A	CREB5
7	kgp8468658	28491576	A	G	CREB5
7	kgp208231	28494117	A	G	CREB5
7	kgp5772387	28494236	A	G	CREB5
7	kgp3396278	28494396	G	A	CREB5
7	rs177580	28498670	A	G	CREB5
7	rs12666636	28499223	A	C	CREB5
7	kgp9058888	28506516	G	A	CREB5
7	kgp874380	28507009	A	G	CREB5
7	kgp11674777	28514580	G	A	CREB5
7	kgp1062298	28515775	A	G	CREB5
7	rs217519	28523442	A	G	CREB5
7	kgp9603553	28524067	G	A	CREB5
7	kgp11917148	28529827	C	A	CREB5
7	kgp2267958	28540019	A	G	CREB5
7	rs217503	28540618	G	A	CREB5
7	rs10215797	28551960	G	A	CREB5
7	rs2391670	28552347	A	G	CREB5
7	kgp10712407	28555126	A	G	CREB5
7	kgp4681114	28556084	A	C	CREB5
7	rs216708	28556302	G	A	CREB5
7	kgp3725672	28558757	G	A	CREB5
7	rs216712	28562743	G	A	CREB5
7	kgp12374274	28568019	G	A	CREB5
7	rs170062	28573757	A	G	CREB5
7	kgp9850399	28577463	A	C	CREB5
7	rs2078980	28577549	G	A	CREB5
7	kgp9617410	28580456	C	A	CREB5
7	kgp10351131	28582423	G	A	CREB5
7	kgp2296934	28590037	C	A	CREB5
7	rs10951200	28592608	A	G	CREB5
7	rs216735	28597194	A	G	CREB5
7	kgp913155	28605693	G	A	CREB5
7	kgp5000861	28614489	G	A	CREB5
7	kgp4195981	28615834	A	G	CREB5
7	rs17156863	28619038	G	A	CREB5
7	rs310353	28637124	G	A	CREB5
7	rs13233942	28641433	G	A	CREB5
7	kgp10214863	28643173	G	C	CREB5
7	kgp10011490	28648785	T	A	CREB5
7	kgp5929606	28652307	A	G	CREB5
7	kgp9071347	28657353	A	C	CREB5
7	kgp4795249	28658522	G	A	CREB5
7	kgp10856047	28664899	A	G	CREB5
7	kgp7220141	28665246	A	G	CREB5
7	kgp4118121	28666301	A	G	CREB5
7	rs41295	28666636	A	G	CREB5
7	rs160357	28668502	G	A	CREB5
7	rs160359	28668995	A	G	CREB5
7	kgp8326285	28672165	A	C	CREB5
7	rs41307	28674854	G	A	CREB5
7	kgp10178584	28677037	A	G	CREB5
7	kgp3003131	28677722	G	A	CREB5
7	kgp9525495	28680452	A	G	CREB5
7	rs10228740	28682081	G	A	CREB5
7	kgp2193109	28683152	G	A	CREB5
7	kgp11084285	28683369	C	G	CREB5
7	kgp10643420	28685749	A	G	CREB5
7	rs11543662	28685819	A	C	CREB5
7	rs41321	28686501	G	A	CREB5
7	rs7811703	28688787	A	G	CREB5
7	rs42322	28690496	G	A	CREB5
7	rs41328	28690735	A	G	CREB5
7	kgp5097471	28692216	A	C	CREB5
7	rs35506237	28692444	G	A	CREB5
7	rs9655280	28693933	G	A	CREB5
7	rs4719945	28698698	G	A	CREB5
7	kgp5891709	28704468	G	C	CREB5
7	rs982947	28708856	A	G	CREB5
7	kgp4002996	28711368	A	G	CREB5
7	kgp9920733	28715007	A	G	CREB5
7	rs16874653	28715056	G	A	CREB5
7	kgp6306138	28716314	C	A	CREB5
7	kgp11674237	28716848	G	A	CREB5
7	rs9969149	28719253	A	G	CREB5
7	rs12113964	28720609	A	G	CREB5
7	rs6968464	28722263	A	G	CREB5
7	kgp4049669	28723407	A	G	CREB5
7	kgp6968317	28723826	A	G	CREB5
7	kgp216901	28727156	A	G	CREB5
7	kgp11034244	28732761	C	A	CREB5
7	rs10265166	28747296	A	C	CREB5
7	kgp7575440	28747531	G	A	CREB5
7	rs7777929	28750479	G	A	CREB5
7	kgp4108454	28756152	G	A	CREB5
7	kgp2587014	28756351	C	A	CREB5
7	rs879591	28759014	A	C	CREB5
7	kgp210291	28761489	C	A	CREB5
7	rs10486591	28766878	G	A	CREB5
7	kgp5882622	28779258	A	G	CREB5
7	kgp6774564	28779460	A	G	CREB5
7	kgp5665540	28779946	C	A	CREB5
7	rs740315	28794477	A	G	CREB5
7	kgp2044634	28794909	A	G	CREB5
7	kgp9143059	28811798	A	G	CREB5
7	kgp10141863	28814753	C	A	CREB5
7	rs10224680	28818245	G	A	CREB5
7	rs28608003	28834480	G	A	CREB5
7	kgp7001286	28834843	A	G	CREB5
7	rs7791555	28838253	C	A	CREB5
7	kgp12107019	28842970	G	A	CREB5
7	rs2190305	28859450	A	G	CREB5
7	kgp6855726	28875453	A	C	CREB5
7	kgp331460	28879587	C	A	CREB5
7	rs3757840	44231216	C	A	YKT6
7	kgp2166140	44232613	C	A	YKT6
7	kgp2255342	44246317	A	G	YKT6
7	rs2072439	44250826	G	A	YKT6
7	kgp2334306	44255643	A	G	YKT6
7	rs1003573	44263456	A	G	YKT6
7	kgp11204455	55088415	G	A	EGFR
7	kgp2135603	55092322	G	A	EGFR
7	rs763317	55095197	A	G	EGFR
7	kgp8706967	55105320	A	G	EGFR
7	kgp6039807	55124829	A	G	EGFR
7	rs759167	55127784	A	C	EGFR
7	rs1558542	55134272	A	G	EGFR
7	kgp4394272	55139068	G	A	EGFR
7	kgp11634664	55140398	G	A	EGFR
7	rs17172438	55151537	G	A	EGFR
7	kgp7851590	55156419	A	T	EGFR
7	kgp6848890	55156803	G	A	EGFR
7	rs4947490	55160538	A	G	EGFR
7	kgp4357445	55161746	G	A	EGFR
7	rs917880	55162011	A	G	EGFR
7	rs917881	55162305	A	G	EGFR
7	rs11977660	55162336	G	A	EGFR
7	rs6954351	55171190	A	G	EGFR
7	rs2110290	55172768	G	A	EGFR
7	kgp930474	55173700	G	A	EGFR
7	rs7796872	55179844	A	G	EGFR
7	rs6593206	55180110	C	A	EGFR
7	kgp4899480	55186800	A	G	EGFR
7	kgp5449301	55187992	G	A	EGFR
7	rs7786831	55190489	A	G	EGFR
7	kgp2697810	55192617	A	G	EGFR
7	kgp5962770	55193708	A	G	EGFR
7	rs4947979	55195625	G	A	EGFR
7	rs6593207	55196855	G	A	EGFR
7	rs6964705	55209637	A	C	EGFR
7	rs2072454	55214348	G	A	EGFR
7	kgp2204057	55214443	A	G	EGFR
7	kgp10141615	55218450	A	G	EGFR
7	kgp7467342	55222755	A	G	EGFR
7	kgp4513720	55227510	A	G	EGFR
7	kgp3089471	55228379	A	G	EGFR
7	rs3752651	55229543	G	A	EGFR
7	rs7781264	55230840	A	G	EGFR
7	kgp10797674	55235804	A	C	EGFR
7	rs845551	55237283	A	G	EGFR
7	kgp8141276	55238874	A	T	EGFR
7	kgp148857	55245507	G	A	EGFR
7	rs845558	55247588	A	G	EGFR
7	kgp8757948	55247610	A	G	EGFR
7	kgp731589	73110455	C	A	STX1A
7	rs10229375	73124558	A	G	STX1A
7	rs6951030	73133241	C	A	STX1A
7	kgp2330368	73136458	A	G	STX1A
7	kgp11491631	73139363	G	A	STX1A
7	kgp6034419	73143086	G	A	STX1A
7	rs4717104	73146039	G	A	STX1A
7	rs1167827	75163169	A	G	HIP1
7	rs1167830	75166401	A	G	HIP1
7	kgp9425249	75167160	G	A	HIP1
7	rs1167832	75167225	A	G	HIP1
7	rs3757602	75168788	A	C	HIP1
7	rs1167795	75173135	A	G	HIP1
7	rs1167797	75175909	G	A	HIP1
7	kgp1596228	75179226	A	G	HIP1
7	kgp4505400	75179341	A	G	HIP1
7	rs6964720	75180344	G	A	HIP1
7	kgp3370574	75193170	A	G	HIP1
7	kgp11281194	75197776	A	G	HIP1
7	kgp7163784	75210763	G	A	HIP1
7	rs2705777	75218716	A	G	HIP1
7	kgp9671943	75232725	C	A	HIP1
7	rs6963510	75237158	A	G	HIP1
7	rs1179605	75243991	A	G	HIP1
7	rs1179610	75246126	G	A	HIP1
7	kgp3395168	75252031	G	C	HIP1
7	kgp9865990	75262613	A	C	HIP1
7	kgp1407858	75272055	A	G	HIP1
7	rs12154679	75279583	A	G	HIP1
7	rs6960110	75280922	A	C	HIP1
7	kgp7118014	75297231	G	A	HIP1
7	kgp3580142	75305759	G	C	HIP1
7	kgp1015324	75322549	C	A	HIP1
7	kgp10434864	75372084	A	G	HIP1
7	kgp6693114	75372875	A	G	HIP1
7	kgp1325964	75374729	G	A	HIP1
7	kgp1906426	75381562	A	G	HIP1
7	kgp4042059	75382646	A	G	HIP1
7	rs17165876	93538075	A	G	GNG11
7	rs17303650	93552275	A	G	GNG11
7	kgp8885000	93553527	A	G	GNG11
7	kgp8839315	93562299	A	G	GNG11
7	kgp3612852	93562555	G	A	GNG11
7	rs2191879	93564883	A	G	GNG11
7	kgp6572225	100277868	A	G	GNB2
7	rs4487686	102101269	C	A	POLR2J
7	kgp365731	102106201	A	G	POLR2J
7	rs12534337	102111980	A	G	POLR2J
7	rs849376	106494318	A	G	PIK3CG
7	kgp11821378	106494818	A	G	PIK3CG
7	rs757902	106500358	G	A	PIK3CG
7	kgp4104569	106503543	C	A	PIK3CG
7	rs4730204	106505057	G	A	PIK3CG
7	kgp1031041	106508057	A	G	PIK3CG
7	rs849412	106549902	A	G	PIK3CG
7	kgp6841253	106556854	A	G	PIK3CG
7	kgp589643	106557061	A	G	PIK3CG
7	rs12671023	123212712	A	G	NDUFA5
7	kgp11307554	129254997	C	A	NRF1
7	rs4469397	129265143	A	G	NRF1
7	rs6949152	129286436	G	A	NRF1
7	rs6467257	129304991	G	A	NRF1
7	rs9656383	129333905	A	G	NRF1
7	rs2402976	129342404	G	A	NRF1
7	rs17161218	129356936	G	A	NRF1
7	rs6948697	129381156	G	C	NRF1
7	kgp5655836	129391158	G	A	NRF1
7	rs10500120	129393341	G	A	NRF1
7	kgp4593937	129396174	C	G	NRF1
7	rs13241028	129396342	G	A	NRF1
7	kgp259085	129403534	A	G	NRF1
7	kgp3168170	129403569	A	G	NRF1
7	rs2402961	129405681	G	A	NRF1
7	kgp8398818	129405737	G	A	NRF1
7	rs2402959	129405807	G	A	NRF1
7	kgp4391415	129408030	A	G	NRF1
7	rs1677499	137584781	A	G	CREB3L2
7	rs273962	137595253	G	A	CREB3L2
7	kgp7498426	137635292	A	G	CREB3L2
7	rs10267160	137639026	G	A	CREB3L2
7	kgp8868746	137642203	A	G	CREB3L2
7	rs889870	137652152	A	C	CREB3L2
7	kgp4376525	137654537	G	A	CREB3L2
7	rs6943342	137660460	A	G	CREB3L2
7	rs17276467	137661023	G	A	CREB3L2
7	kgp820529	137663901	A	G	CREB3L2
7	kgp3835487	137665174	G	C	CREB3L2
7	kgp6083518	137667583	A	G	CREB3L2
7	kgp12111887	137670606	G	A	CREB3L2
7	rs10954592	137671487	G	A	CREB3L2
7	rs1076517	137672006	A	G	CREB3L2
7	rs6467728	137675576	A	G	CREB3L2
7	kgp9072227	137677804	A	C	CREB3L2
7	rs4732278	137679345	G	A	CREB3L2
7	kgp6153425	137684551	G	A	CREB3L2
7	kgp5021402	137687049	A	C	CREB3L2
7	rs1424376	137687989	G	A	CREB3L2
7	rs2364397	140405706	G	A	NDUFB2
7	rs3181165	142986684	A	G	CASP2
7	rs10500136	143014244	G	A	CASP2
7	kgp10676700	143017960	G	C	CASP2
7	kgp8221028	143019366	A	C	CASP2
7	rs4148848	150736965	A	G	CDK5
7	kgp2795587	150744041	A	G	CDK5
7	rs11770520	150744922	G	A	CDK5
7	rs2288645	150747746	A	G	CDK5
7	rs2069459	150751590	A	C	CDK5
8	kgp920501	97235025	G	A	UQCRB
8	kgp8019066	100875896	A	C	COX6C
8	kgp195003	100897248	A	G	COX6C
8	rs4518636	100904277	G	A	COX6C
8	kgp5609098	100921068	C	G	COX6C
8	rs11775440	101150355	C	A	POLR2K
8	rs11776528	125540185	A	G	NDUFB9
8	kgp10971071	125541623	A	G	NDUFB9
8	rs7010411	125551567	A	G	NDUFB9
8	rs7007115	125552276	G	A	NDUFB9
8	rs11547284	125562029	A	G	NDUFB9
8	rs3829036	125568623	G	A	NDUFB9
8	kgp5639973	125569550	G	A	NDUFB9
8	rs3793398	125571483	G	A	NDUFB9
8	rs3829034	125571586	A	G	NDUFB9
8	kgp6373387	125571748	A	C	NDUFB9
8	kgp6032539	125574372	A	G	NDUFB9
8	kgp5592406	125575323	G	A	NDUFB9
9	rs10813835	32559114	G	A	NDUFB6
9	kgp10871506	32570681	A	G	NDUFB6
9	kgp12004298	34450940	G	A	DNAI1
9	kgp942542	34452975	C	A	DNAI1
9	rs10814111	34457852	A	C	DNAI1
9	kgp734546	34507018	G	A	DNAI1
9	rs12001113	34515328	G	A	DNAI1
9	rs10814274	35734956	A	G	CREB3
9	rs1999005	36190198	C	A	CLTA
9	rs13287406	36200678	G	A	CLTA
9	rs2025879	36204455	A	G	CLTA
9	kgp6196253	36217798	G	A	CLTA
9	kgp6402386	80023009	A	G	GNA14
9	kgp1109100	80037320	G	A	GNA14
9	kgp11987508	80040566	A	G	GNA14
9	kgp11566988	80049060	A	G	GNA14
9	kgp59285	80056835	G	A	GNA14
9	rs10781437	80058577	A	C	GNA14
9	kgp8047443	80059638	A	G	GNA14
9	kgp1038777	80060264	A	G	GNA14
9	kgp10738033	80062198	C	A	GNA14
9	rs12336835	80066047	A	G	GNA14
9	rs10869926	80066813	A	G	GNA14
9	kgp4933650	80069392	C	A	GNA14
9	kgp5530781	80069828	C	G	GNA14
9	kgp12147218	80074207	G	A	GNA14
9	kgp3059740	80075735	G	A	GNA14
9	rs3780293	80076247	A	G	GNA14
9	kgp10623389	80077953	A	G	GNA14
9	kgp22835456	80080487	G	A	GNA14
9	kgp8723650	80109558	G	A	GNA14
9	kgp18509605	80114128	A	G	GNA14
9	kgp1995265	80122571	A	G	GNA14
9	kgp506181	80122925	G	A	GNA14
9	rs6560604	80124780	G	A	GNA14
9	rs7041488	80124810	G	A	GNA14
9	kgp9498980	80129354	A	T	GNA14
9	rs636562	80134405	A	G	GNA14
9	rs3780296	80137434	G	A	GNA14
9	kgp12235941	80138489	C	G	GNA14
9	rs11145462	80143110	G	A	GNA14
9	kgp11378018	80147246	A	C	GNA14
9	kgp8365095	80147835	G	A	GNA14
9	kgp11490001	80148490	A	G	GNA14
9	rs10869935	80149187	G	A	GNA14
9	kgp2514450	80151222	G	A	GNA14
9	kgp4521467	80153854	A	G	GNA14
9	kgp6568751	80173842	C	A	GNA14
9	rs10781447	80177345	G	A	GNA14
9	rs7860549	80180741	G	A	GNA14
9	rs1443868	80191419	G	A	GNA14
9	kgp7505214	80196068	A	G	GNA14
9	rs716080	80196611	C	A	GNA14
9	kgp996940	80199060	G	A	GNA14
9	rs1162211	80201301	A	G	GNA14
9	kgp1028215	80203467	A	G	GNA14
9	rs1144434	80205948	G	A	GNA14
9	kgp6268979	80207561	A	C	GNA14
9	kgp152235	80209067	A	G	GNA14
9	kgp9656716	80211104	A	G	GNA14
9	rs17788791	80213743	A	G	GNA14
9	kgp11827519	80215964	C	A	GNA14
9	kgp6676933	80222124	A	G	GNA14
9	rs2225741	80223608	A	G	GNA14
9	rs2210755	80223823	G	A	GNA14
9	kgp5292217	80227781	G	A	GNA14
9	rs17063807	80230357	G	A	GNA14
9	rs12339543	80230606	C	A	GNA14
9	kgp1760394	80257000	A	G	GNA14
9	rs4744849	80355515	G	A	GNAQ
9	rs1328531	80389921	G	A	GNAQ
9	rs2118021	80414763	G	A	GNAQ
9	kgp7431060	80428935	A	G	GNAQ
9	rs10869977	80457276	A	G	GNAQ
9	rs17786782	80458763	A	G	GNAQ
9	rs7048503	80469561	A	G	GNAQ
9	kgp2893993	80484462	G	A	GNAQ
9	kgp2148841	80535902	A	G	GNAQ
9	kgp7488185	80538352	G	A	GNAQ
9	rs7846810	80602561	G	A	GNAQ
9	kgp3644941	80612160	G	A	GNAQ
9	kgp10020916	80623261	G	A	GNAQ
9	kgp9791113	87281042	C	A	NTRK2
9	kgp5231707	87292328	A	G	NTRK2
9	kgp7851481	87312511	A	G	NTRK2
9	kgp11591620	87321000	A	G	NTRK2
9	kgp5778446	87323838	A	G	NTRK2
9	kgp10065327	87327918	A	G	NTRK2
9	kgp5247571	87336518	C	A	NTRK2
9	kgp12551296	87369613	A	G	NTRK2
9	kgp8654176	87408950	G	A	NTRK2
9	kgp3516878	87409314	A	G	NTRK2
9	rs17087710	87409862	G	A	NTRK2
9	rs716893	87419117	A	G	NTRK2
9	rs2013566	87426298	G	A	NTRK2
9	rs2083828	87447045	C	A	NTRK2
9	kgp3159597	87448138	G	A	NTRK2
9	kgp2338382	87450180	G	A	NTRK2
9	rs1867283	87450766	A	G	NTRK2
9	rs7855888	87452058	G	A	NTRK2
9	rs4486281	87455347	G	A	NTRK2
9	rs10868231	87474397	G	A	NTRK2
9	rs4877289	87484613	A	G	NTRK2
9	kgp974718	87492028	G	A	NTRK2
9	kgp2268421	87501232	C	A	NTRK2
9	kgp12446969	87508696	C	A	NTRK2
9	rs11140803	87512669	A	G	NTRK2
9	kgp10920298	87515998	G	A	NTRK2
9	rs6559836	87533389	G	A	NTRK2
9	kgp12249300	87543557	G	A	NTRK2
9	rs2808707	87558294	A	C	NTRK2
9	rs1002261	87566307	G	A	NTRK2
9	rs2586566	87570912	G	A	NTRK2
9	kgp903452	87573063	A	T	NTRK2
9	rs2277192	87573977	G	A	NTRK2
9	rs2277193	87574009	G	A	NTRK2
9	rs11140810	87574808	A	C	NTRK2
9	kgp4193950	87579803	A	G	NTRK2
9	rs2034107	87580367	A	C	NTRK2
9	kgp814462	87581059	A	C	NTRK2
9	rs984430	87582827	A	G	NTRK2
9	kgp2852543	87584025	A	G	NTRK2
9	kgp4404582	87588280	A	G	NTRK2
9	rs10868241	87593028	A	G	NTRK2
9	rs4504715	87600078	A	G	NTRK2
9	rs10512159	87608999	A	G	NTRK2
9	kgp9037278	87619146	A	G	NTRK2
9	rs1387924	87632993	A	C	NTRK2
9	kgp5810541	87635540	A	G	NTRK2
9	rs11140831	87647454	A	G	NTRK2
9	rs10435949	87651621	C	A	NTRK2
9	kgp11433363	114408963	A	G	GNG10
9	rs12553893	114416802	A	G	GNG10
9	rs16916271	114417082	A	G	GNG10
9	kgp6173572	114421205	G	A	GNG10
9	rs4979031	114423433	A	G	GNG10
9	kgp9077570	114438676	G	A	GNG10
9	kgp8760182	114438945	A	G	GNG10
9	rs7863832	114444565	A	G	GNG10
9	kgp10085880	124897110	A	G	NDUFA8
9	rs6822	124906456	A	G	NDUFA8
9	rs7875039	124918545	A	G	NDUFA8
9	kgp10019698	124936364	A	C	NDUFA8
9	rs599063	127996046	G	A	HSPA5
9	rs391957	128004024	A	G	HSPA5
9	kgp8185158	130980937	A	G	DNM1
9	kgp2127695	130984809	A	G	DNM1
9	kgp1887529	130987606	C	A	DNM1
9	kgp12318696	130997892	G	A	DNM1
9	kgp9293098	131000350	C	A	DNM1
9	rs4734	131018639	C	A	DNM1
9	rs12347709	131023105	G	A	DNM1
9	kgp5432028	140037946	A	G	GRIN1
9	kgp4891912	140038399	G	A	GRIN1
9	rs10747050	140055876	G	A	GRIN1
9	kgp5985379	140056028	G	A	GRIN1
9	rs28544087	140071683	G	A	GRIN1
9	kgp3964742	140758275	G	A	CACNA1B
9	kgp1539520	140760766	G	A	CACNA1B
9	rs11137284	140761465	G	A	CACNA1B
9	kgp4568298	140763253	A	G	CACNA1B
9	rs12551367	140771066	A	G	CACNA1B
9	kgp4869469	140773764	G	C	CACNA1B
9	kgp5809574	140774721	G	A	CACNA1B
9	kgp1273282	140776978	A	G	CACNA1B
9	kgp4190631	140791222	A	G	CACNA1B
9	kgp4332314	140865989	T	A	CACNA1B
9	kgp6890430	140943642	A	C	CACNA1B
9	rs10780200	140969861	G	A	CACNA1B
9	rs936249	140971315	A	G	CACNA1B
9	kgp10370199	140990428	G	A	CACNA1B
9	kgp18658448	140997350	A	G	CACNA1B
9	kgp8428941	141006014	G	C	CACNA1B
9	rs4876928	141009015	A	G	CACNA1B
9	rs2606356	141011524	G	A	CACNA1B
9	rs2606357	141011581	A	G	CACNA1B
9	kgp5311836	141015351	G	A	CACNA1B
9	rs3750510	141017352	G	A	CACNA1B
10	kgp10587135	6470994	G	A	PRKCQ
10	kgp1250803	6485722	A	G	PRKCQ
10	kgp7239324	6487284	A	G	PRKCQ
10	kgp9809218	6487428	A	G	PRKCQ
10	rs10508307	6497307	A	G	PRKCQ
10	kgp4985761	6498723	A	G	PRKCQ
10	kgp2909067	6498799	G	C	PRKCQ
10	rs604663	6504126	G	A	PRKCQ
10	rs2026432	6507603	A	G	PRKCQ
10	rs3793727	6508377	C	A	PRKCQ
10	rs7080157	6512559	A	G	PRKCQ
10	rs494800	6522908	A	C	PRKCQ
10	kgp1586745	6523125	A	G	PRKCQ
10	rs501878	6526497	C	A	PRKCQ
10	kgp10763021	6527676	A	G	PRKCQ
10	kgp11064299	6530001	G	A	PRKCQ
10	rs587198	6531149	G	A	PRKCQ
10	kgp5341864	6531750	G	A	PRKCQ
10	rs4750531	6534384	A	G	PRKCQ
10	kgp11075396	6534620	A	G	PRKCQ
10	kgp12177959	6537425	G	A	PRKCQ
10	rs6602747	6537456	G	A	PRKCQ
10	kgp9194622	6539390	A	C	PRKCQ
10	rs11259245	6541923	G	A	PRKCQ
10	kgp5829232	6546018	A	G	PRKCQ
10	rs2387407	6547909	A	G	PRKCQ
10	rs7087802	6551732	G	A	PRKCQ
10	rs17555072	6553071	G	A	PRKCQ
10	rs17137421	6556492	A	G	PRKCQ
10	rs521153	6565099	G	A	PRKCQ
10	rs1977426	6573467	A	C	PRKCQ
10	rs7914917	6575953	C	A	PRKCQ
10	kgp10853937	6576881	A	C	PRKCQ
10	kgp9905734	6578039	G	A	PRKCQ
10	kgp10589587	6596332	G	A	PRKCQ
10	kgp6235461	6606435	G	A	PRKCQ
10	rs4620621	6616336	G	A	PRKCQ
10	kgp12356465	6618822	G	A	PRKCQ
10	rs10906922	6629225	G	A	PRKCQ
10	kgp12275108	6631223	C	G	PRKCQ
10	kgp11576448	6631867	G	A	PRKCQ
10	rs1556003	6634620	G	A	PRKCQ
10	kgp8524005	6635036	G	A	PRKCQ
10	kgp4325716	7827473	C	A	ATP5C1
10	rs10795570	7828752	G	A	ATP5C1
10	kgp8186151	7855512	A	G	ATP5C1
10	rs7094179	14872427	A	C	HSPA14
10	kgp5602362	14880394	A	C	HSPA14
10	kgp5754626	49607750	A	G	MAPK8
10	rs10826176	60141537	A	G	TFAM
10	rs11006127	60143021	A	C	TFAM
10	kgp9461799	60144207	A	G	TFAM
10	rs11006130	60150445	G	A	TFAM
10	rs12245545	60159362	C	A	TFAM
10	rs6481387	60167882	A	G	TFAM
10	rs879155	76960310	G	A	VDAC2
10	rs1259498	76986741	G	A	VDAC2
10	rs11001334	76989295	A	G	VDAC2
10	kgp2091643	76998231	G	A	VDAC2
10	kgp2807442	76999914	G	A	VDAC2
10	kgp1945860	81094479	T	A	PPIF
10	kgp11981448	81100834	G	A	PPIF
10	rs1892498	81103862	A	G	PPIF
10	kgp10857038	81109458	A	G	PPIF
10	kgp1792192	102293602	C	A	NDUFB8
10	rs11598819	114195645	G	A	VTI1A
10	rs10885348	114207480	G	A	VTI1A
10	kgp10855686	114208276	T	A	VTI1A
10	rs7476679	114209703	C	A	VTI1A
10	kgp6294518	114210893	G	A	VTI1A
10	rs7090959	114211424	G	A	VTI1A
10	kgp11448853	114211457	G	A	VTI1A
10	rs12098574	114215769	G	A	VTI1A
10	kgp6485734	114217254	G	A	VTI1A
10	rs11195970	114232089	G	A	VTI1A
10	kgp3234417	114234724	A	G	VTI1A
10	rs12269496	114241570	A	G	VTI1A
10	kgp2670050	114242505	A	C	VTI1A
10	kgp6181693	114243465	G	A	VTI1A
10	kgp10636693	114250726	G	A	VTI1A
10	kgp12500412	114250781	G	A	VTI1A
10	kgp1004285	114251130	G	A	VTI1A
10	kgp969792	114265829	G	A	VTI1A
10	kgp2672444	114291241	A	G	VTI1A
10	kgp7191412	114294365	A	G	VTI1A
10	rs12354968	114296407	A	G	VTI1A
10	kgp3202328	114327211	G	A	VTI1A
10	kgp9189160	114328932	G	A	VTI1A
10	kgp9865852	114335227	T	A	VTI1A
10	rs11196003	114342159	G	A	VTI1A
10	rs11196006	114345552	G	A	VTI1A
10	kgp3824608	114347161	G	A	VTI1A
10	kgp683044	114347259	A	C	VTI1A
10	rs7903835	114352961	C	A	VTI1A
10	rs2120932	114368695	G	A	VTI1A
10	kgp2588594	114387163	G	A	VTI1A
10	kgp3656440	114388272	G	A	VTI1A
10	rs1033922	114388316	A	G	VTI1A
10	kgp5166662	114402536	G	A	VTI1A
10	rs11196032	114407099	A	G	VTI1A
10	kgp5784599	114416594	A	G	VTI1A
10	rs7901272	114435232	G	A	VTI1A
10	rs11196056	114445708	G	A	VTI1A
10	kgp5634128	114469065	T	A	VTI1A
10	rs11196072	114476466	G	A	VTI1A
10	rs1408817	114498145	A	G	VTI1A
10	kgp8817329	114506028	G	A	VTI1A
10	kgp2598677	114515219	A	G	VTI1A
10	rs4402225	114515632	G	A	VTI1A
10	rs6585186	114531678	A	G	VTI1A
10	rs4918769	114537131	A	C	VTI1A
10	kgp6856759	114545366	G	A	VTI1A
10	rs4918773	114549196	A	G	VTI1A
10	rs7915497	114552639	G	A	VTI1A
10	rs4554813	114557647	A	G	VTI1A
10	kgp7106834	114558359	G	A	VTI1A
10	rs7078407	114573041	G	A	VTI1A
10	rs2479124	114578994	A	G	VTI1A
10	rs12358731	114581193	A	G	VTI1A
10	rs4083480	114581913	A	G	VTI1A
10	kgp8524164	114584019	G	A	VTI1A
10	kgp8104607	114591200	A	C	VTI1A
10	rs11196122	114593006	A	G	VTI1A
10	kgp8963380	115438466	A	G	CASP7
10	kgp2911779	115442386	G	A	CASP7
10	rs12255142	115461797	G	A	CASP7
10	kgp3978339	115483612	A	G	CASP7
10	rs12416109	115484660	A	G	CASP7
10	rs2227310	115489152	G	C	CASP7
10	rs10787498	115489650	C	A	CASP7
10	kgp12479604	115504411	A	C	CASP7
10	rs3124735	115505635	G	A	CASP7
11	rs3782123	205198	C	A	BET1L
11	rs10081	214544	A	G	BET1L
11	kgp10369705	218141	A	C	BET1L
11	kgp10625187	218489	A	G	BET1L
11	kgp1075409	526326	A	G	HRAS
11	kgp109865	548205	A	C	HRAS
11	kgp11499467	549051	G	C	HRAS
11	rs4963136	549119	A	C	HRAS
11	kgp1423544	827955	A	G	POLR2L
11	rs28407517	827993	A	G	POLR2L
11	rs1803956	838672	A	G	POLR2L
11	rs1130719	838760	T	A	POLR2L
11	kgp1433164	845077	C	G	POLR2L
11	rs10902227	845789	A	G	POLR2L
11	kgp2634305	851982	G	A	POLR2L
11	kgp2206597	940991	G	A	AP2A2
11	kgp4734891	955094	A	G	AP2A2
11	kgp10309281	970503	A	G	AP2A2
11	kgp5281020	989358	A	C	AP2A2
11	kgp11565964	995635	A	G	AP2A2
11	kgp10684528	1010876	A	G	AP2A2
11	kgp4139359	1011597	A	G	AP2A2
11	kgp3664686	1773685	A	G	CTSD
11	kgp9455658	1776332	A	G	CTSD
11	kgp12451524	1777866	G	A	CTSD
11	kgp4602165	1783757	G	A	CTSD
11	kgp4875368	1791414	A	G	CTSD
11	kgp4757554	1796458	A	G	CTSD
11	rs2303493	6499215	G	A	ARFIP2
11	rs11603765	17157366	G	A	PIK3C2A
11	rs214936	17191019	G	A	PIK3C2A
11	kgp3351128	27683557	C	A	BDNF
11	kgp3925869	27702406	A	G	BDNF
11	kgp6175938	27720937	A	G	BDNF
11	rs10437653	46297631	C	A	CREB3L1
11	kgp1169256	46300911	G	A	CREB3L1
11	kgp3113199	46304338	G	A	CREB3L1
11	rs7127254	46308549	A	G	CREB3L1
11	rs6485672	46309968	A	G	CREB3L1
11	rs4625425	46332893	C	A	CREB3L1
11	rs11605489	62472357	G	A	GNG3
11	kgp4745936	62515792	G	A	POLR2G
11	rs633742	62545346	G	A	POLR2G
11	kgp692391	63691979	G	A	RCOR2
11	rs4672	64009879	A	G	PLCB3
11	rs2070765	64010085	G	A	PLCB3
11	rs11231727	64011854	A	G	PLCB3
11	rs2244625	64026144	G	A	PLCB3
11	rs2244621	64026219	A	G	PLCB3
11	rs12292693	64936719	C	A	CAPN1
11	kgp5747514	64940954	G	A	CAPN1
11	rs1195962	64941419	G	A	CAPN1
11	rs1195968	64946858	A	G	CAPN1
11	rs7114754	64971396	G	A	CAPN1
11	kgp8237058	64979848	G	A	CAPN1
11	kgp7635189	64984785	G	A	CAPN1
11	rs239256	64987391	G	A	CAPN1
11	rs11227844	67360264	A	C	NDUFV1
11	rs4646812	67788563	C	A	NDUFS8
11	kgp2400091	67797705	C	G	NDUFS8
11	rs4147780	67805381	G	A	NDUFS8
11	kgp5760264	76764655	A	G	CAPN5
11	kgp6379015	76775987	G	A	CAPN5
11	kgp4782266	76780902	A	G	CAPN5
11	kgp3177661	76794752	G	C	CAPN5
11	kgp8334105	76795839	G	A	CAPN5
11	rs1944027	76797361	G	A	CAPN5
11	rs6592703	76799684	A	C	CAPN5
11	kgp4181441	76799711	G	A	CAPN5
11	rs948977	76801982	A	C	CAPN5
11	rs4945142	76806522	A	G	CAPN5
11	rs12421551	76812803	G	A	CAPN5
11	kgp9640932	76821603	A	G	CAPN5
11	kgp3455242	76827360	G	A	CAPN5
11	rs4517554	76831622	A	G	CAPN5
11	rs1043420	76836439	G	A	CAPN5
11	rs7943716	76837499	A	G	CAPN5
11	kgp5132988	76840499	G	A	CAPN5
11	rs7121629	76840798	G	A	CAPN5
11	kgp6065322	76843822	A	C	CAPN5
11	kgp6184704	77719495	G	A	NDUFC2-KCTD14
11	kgp1956491	77726979	G	A	NDUFC2-KCTD14
11	rs7942125	77727139	A	G	NDUFC2-KCTD14
11	kgp12430559	77731160	A	C	NDUFC2-KCTD14
11	rs7937238	77731416	G	A	NDUFC2-KCTD14
11	kgp3883001	77733389	C	A	NDUFC2-KCTD14
11	rs9651740	77746118	G	A	NDUFC2-KCTD14
11	kgp1682167	77756476	T	A	NDUFC2-KCTD14
11	kgp6166939	88226396	A	G	GRM5
11	kgp12238734	88245431	C	A	GRM5
11	rs6483229	88263873	A	G	GRM5
11	rs10501667	88265307	G	A	GRM5
11	kgp5362618	88266393	C	G	GRM5
11	rs12794411	88269152	C	A	GRM5
11	kgp908488	88274730	A	G	GRM5
11	kgp95529	88279420	A	G	GRM5
11	rs308793	88283890	A	C	GRM5
11	kgp11756412	88284129	C	A	GRM5
11	kgp3943810	88285887	G	A	GRM5
11	kgp11527748	88289220	A	G	GRM5
11	kgp7669246	88296802	A	C	GRM5
11	rs10831110	88323540	G	A	GRM5
11	kgp61338	88329246	A	G	GRM5
11	kgp9398323	88347843	G	A	GRM5
11	rs16914329	88355038	G	A	GRM5
11	kgp9048202	88401658	G	A	GRM5
11	rs6483362	88412451	A	G	GRM5
11	rs16914662	88448217	A	G	GRM5
11	rs6483413	88477162	G	A	GRM5
11	kgp3998086	88480370	A	G	GRM5
11	kgp8002054	88502353	A	C	GRM5
11	rs10831462	88538254	A	G	GRM5
11	kgp10604609	88554754	C	A	GRM5
11	rs693008	88631204	A	G	GRM5
11	rs541279	88638456	C	A	GRM5
11	kgp9592747	88745927	G	C	GRM5
11	kgp8359107	104771486	A	G	CASP12
11	kgp636729	104784376	G	A	CASP12
11	rs571407	104821272	A	G	CASP4
11	rs1944900	104838471	A	G	CASP4
11	rs3181175	104875261	G	A	CASP5
11	kgp7719363	104885736	A	C	CASP5
11	kgp700680	104894349	A	C	CASP5
11	kgp7644266	104906710	A	G	CASP1
11	rs1613367	104911031	C	A	CASP1
11	kgp4208816	104921432	A	C	CASP1
11	rs508760	104923951	A	C	CASP1
11	rs1785883	104924246	A	G	CASP1
11	rs609261	108158134	A	G	ATM
11	rs1800889	108163487	A	G	ATM
11	kgp6228980	108188711	C	A	ATM
11	kgp9051636	108224877	A	G	ATM
11	kgp11552256	122929624	A	G	HSPA8
12	rs4147675	4765483	G	A	NDUFA9
12	kgp3628467	4768800	C	A	NDUFA9
12	kgp10579964	4772621	G	A	NDUFA9
12	kgp8393698	4780236	C	A	NDUFA9
12	rs10849118	4792492	A	G	NDUFA9
12	kgp4724771	4801791	G	A	NDUFA9
12	rs2071081	6935631	C	A	GNB3
12	kgp2168972	6944269	G	C	GNB3
12	rs3759348	6947732	A	G	GNB3
12	rs1047776	6948692	A	G	GNB3
12	kgp10892149	6953257	C	A	GNB3
12	kgp1219126	6954864	A	G	GNB3
12	rs10744720	6964213	A	G	GNB3
12	kgp5216172	13704147	G	A	GRIN2B
12	rs966664	13709208	A	G	GRIN2B
12	kgp6594230	13710267	C	A	GRIN2B
12	rs1805502	13714181	G	A	GRIN2B
12	rs890	13715308	A	C	GRIN2B
12	rs1806191	13716638	A	G	GRIN2B
12	kgp4653211	13717508	A	G	GRIN2B
12	rs3026160	13720043	A	G	GRIN2B
12	kgp1191947	13721276	C	G	GRIN2B
12	kgp3138048	13727941	A	C	GRIN2B
12	kgp9873469	13732966	A	G	GRIN2B
12	rs1805490	13741071	A	G	GRIN2B
12	kgp9524888	13745033	G	A	GRIN2B
12	kgp1533603	13745186	A	G	GRIN2B
12	kgp2666894	13752145	A	G	GRIN2B
12	kgp1793254	13759439	A	G	GRIN2B
12	kgp4912754	13766577	A	C	GRIN2B
12	kgp1140863	13807004	C	A	GRIN2B
12	kgp1665721	13812557	A	G	GRIN2B
12	kgp5309342	13835534	C	A	GRIN2B
12	rs11055584	13843092	G	A	GRIN2B
12	rs12321321	13844423	A	G	GRIN2B
12	kgp1371260	13847772	G	A	GRIN2B
12	kgp11896436	13848184	A	C	GRIN2B
12	kgp11088147	13848794	A	G	GRIN2B
12	rs10772701	13849836	A	G	GRIN2B
12	rs741359	13850926	G	A	GRIN2B
12	kgp11386907	13851160	A	G	GRIN2B
12	rs10772703	13852050	A	G	GRIN2B
12	kgp3403126	13855377	C	G	GRIN2B
12	kgp2960351	13855456	A	C	GRIN2B
12	kgp11116642	13857884	G	A	GRIN2B
12	kgp3931184	13858343	A	C	GRIN2B
12	rs17220663	13859584	A	G	GRIN2B
12	kgp5752276	13860990	A	G	GRIN2B
12	rs2284411	13866172	A	G	GRIN2B
12	kgp10388397	13869903	G	A	GRIN2B
12	kgp8330633	13870080	A	G	GRIN2B
12	rs2110984	13875580	G	A	GRIN2B
12	rs11612284	13875676	A	G	GRIN2B
12	rs741328	13877430	G	A	GRIN2B
12	kgp7233064	13880168	G	C	GRIN2B
12	kgp4376509	13889573	C	A	GRIN2B
12	rs2268122	13897461	A	C	GRIN2B
12	rs12301788	13899362	C	A	GRIN2B
12	kgp1935101	13909730	A	G	GRIN2B
12	kgp2179125	13911777	G	A	GRIN2B
12	kgp4361233	13922022	A	G	GRIN2B
12	kgp12461204	13923328	A	G	GRIN2B
12	rs220549	13937320	A	G	GRIN2B
12	rs11055616	13939841	A	G	GRIN2B
12	rs7301500	13941779	A	G	GRIN2B
12	rs7301754	13941965	G	A	GRIN2B
12	rs220563	13949868	A	G	GRIN2B
12	rs2300266	13951767	C	A	GRIN2B
12	kgp12451760	13955078	C	A	GRIN2B
12	rs2111512	13960783	G	A	GRIN2B
12	kgp12569032	13961087	A	G	GRIN2B
12	rs220597	13968186	G	A	GRIN2B
12	rs2160734	13984349	G	A	GRIN2B
12	kgp7300010	13995233	A	C	GRIN2B
12	rs1861786	14000467	A	G	GRIN2B
12	rs10772713	14012533	A	G	GRIN2B
12	kgp11317165	14019672	G	A	GRIN2B
12	rs10845852	14027137	A	C	GRIN2B
12	rs10845853	14035011	G	A	GRIN2B
12	rs7134097	14036755	A	G	GRIN2B
12	kgp4778438	14037970	A	G	GRIN2B
12	rs10492142	14045266	G	A	GRIN2B
12	kgp7672499	14058573	A	G	GRIN2B
12	rs7297101	14065831	C	A	GRIN2B
12	rs2098469	14071006	C	A	GRIN2B
12	kgp10032646	14081623	A	G	GRIN2B
12	kgp1233695	14087122	G	C	GRIN2B
12	kgp1323490	14095303	G	A	GRIN2B
12	kgp1790966	14107327	A	G	GRIN2B
12	kgp11706239	14109687	G	A	GRIN2B
12	rs12829455	14114657	A	G	GRIN2B
12	rs17221245	14114802	G	A	GRIN2B
12	kgp5920258	14115023	G	A	GRIN2B
12	rs4764043	14115482	A	G	GRIN2B
12	rs12820037	14116114	G	A	GRIN2B
12	kgp5685767	14117043	C	A	GRIN2B
12	kgp4606377	14117136	G	A	GRIN2B
12	kgp5981291	14117210	T	A	GRIN2B
12	rs7298664	14123085	G	A	GRIN2B
12	rs10505778	14125564	G	A	GRIN2B
12	rs1421106	14125734	C	A	GRIN2B
12	rs11055699	14128836	A	G	GRIN2B
12	rs1421108	14131558	A	G	GRIN2B
12	rs3764030	14133332	A	G	GRIN2B
12	kgp10833073	18406238	A	G	PIK3C2G
12	kgp8495437	18409894	A	G	PIK3C2G
12	kgp5957241	18425640	A	G	PIK3C2G
12	kgp11961617	18438080	G	A	PIK3C2G
12	rs12582971	18459387	A	G	PIK3C2G
12	rs10505812	18463451	G	A	PIK3C2G
12	kgp2654497	18464034	A	T	PIK3C2G
12	rs9300118	18465237	G	A	PIK3C2G
12	kgp11720014	18467005	A	G	PIK3C2G
12	rs4609650	18468906	A	C	PIK3C2G
12	kgp2133015	18473881	C	A	PIK3C2G
12	kgp12397692	18487363	G	A	PIK3C2G
12	kgp10759000	18493345	G	A	PIK3C2G
12	rs12309567	18503894	C	A	PIK3C2G
12	kgp11206730	18516501	G	A	PIK3C2G
12	rs12297325	18525787	A	G	PIK3C2G
12	rs4764395	18527112	A	G	PIK3C2G
12	kgp12228241	18533329	G	A	PIK3C2G
12	kgp1535062	18549991	A	G	PIK3C2G
12	kgp19041510	18564423	A	T	PIK3C2G
12	rs10841024	18571525	G	A	PIK3C2G
12	kgp3129289	18597560	C	A	PIK3C2G
12	rs12371624	18613946	G	A	PIK3C2G
12	kgp2139777	18621454	A	G	PIK3C2G
12	kgp5400230	18622411	C	A	PIK3C2G
12	rs10743273	18629717	G	A	PIK3C2G
12	kgp6285069	18634798	A	G	PIK3C2G
12	kgp6257763	18638263	A	G	PIK3C2G
12	rs2305220	18651702	A	G	PIK3C2G
12	kgp2671523	18654850	G	A	PIK3C2G
12	rs10770367	18663922	A	C	PIK3C2G
12	kgp3116077	18677238	G	A	PIK3C2G
12	rs1375156	18681767	G	A	PIK3C2G
12	kgp4041932	18690070	G	A	PIK3C2G
12	kgp10922730	18692150	A	G	PIK3C2G
12	rs10841036	18693226	A	G	PIK3C2G
12	kgp4895302	18744797	G	A	PIK3C2G
12	rs1816971	18764140	A	G	PIK3C2G
12	rs4763508	18790817	G	A	PIK3C2G
[truncated: 1,405 more rows]
